# Supplementary material for: Whole-genome sequencing analysis of soybean diversity across different countries and selection signature of Korean soybean accession
Source: G3 (Bethesda). 2024 Jun 4;14(8):jkae118. doi: 10.1093/g3journal/jkae118 (PMC11304964; doi:10.1093/g3journal/jkae118)
Supplement: jkae118_Supplementary_Data [file jkae118_supplementary_data.zip]

Archive with 3 entries (3 files):
- File_S1_G3-2023-404786.xlsx
- File_S2_G3-2023-404786.xlsx
- Supplemental_Material_G3-2023-404786.pdf
