# Supplementary material for: Whole-genome sequencing analysis of soybean diversity across different countries and selection signature of Korean soybean accession
Source: G3 (Bethesda). 2024 Jun 4;14(8):jkae118. doi: 10.1093/g3journal/jkae118 (PMC11304964; doi:10.1093/g3journal/jkae118)
Supplement: jkae118_Supplementary_Data [file jkae118_supplementary_data.zip › File_S1_G3-2023-404786.xlsx]

## Sheet: 1933MAX
Sample ID	SRA run ID	DNA Seqeunced (bp)	Read Depth	Genomic Coverage (%)	Center Name	BioProject	geo_loc_name_country	geo_loc_name_country_continent	geo_loc_name
AF_DZA_1	SRR12190867	31559344584	14.26	98	UNIVERSITY OF WESTERN AUSTRALIA	PRJNA639876	Algeria	Africa	Algeria
AF_DZA_2	SRR12366263	16073907315	16.87	96.6	UNIVERSITY OF WESTERN AUSTRALIA	PRJNA639876	Algeria	Africa	Algeria
AF_DZA_3	SRR12366456	12851131631	33.79	97.5	UNIVERSITY OF WESTERN AUSTRALIA	PRJNA639876	Algeria	Africa	Algeria
AF_DZA_4	SRR5480015	16721709898	17.05	98	UNIVERSITY OF MISSOURI	PRJNA384190	Algeria	Africa	Algeria
AF_DZA_5	SRR5480179	46263763497	17.77	98.4	UNIVERSITY OF MISSOURI	PRJNA384190	Algeria	Africa	Algeria
AF_MAR_1	SRR12191296	19255619502	20.2	98.6	UNIVERSITY OF WESTERN AUSTRALIA	PRJNA639876	Morocco	Africa	Morocco
AF_TZA_1	SRR12366185	8555253990	15.05	97	UNIVERSITY OF WESTERN AUSTRALIA	PRJNA639876	Tanzania	Africa	Tanzania
AF_ZAF_1	SRR5480089	20451150417	17.88	98.3	UNIVERSITY OF MISSOURI	PRJNA384190	South Africa	Africa	South Africa
AS_CHN_1	DRR163389	39581372480	16.72	96.9	NARO	PRJDB7786	China	Asia	China
AS_CHN_10	SRR10297507	80166327229	15.65	98.7	FRASERGEN BIOINFORMATICS INC	PRJNA561626	China	Asia	China
AS_CHN_100	SRR11191062	13875642827	16.69	98	GUANGZHOU UNIVERSITY	PRJNA608146	China	Asia	China:Liaoning
AS_CHN_101	SRR11191063	12399293532	13.73	97.5	GUANGZHOU UNIVERSITY	PRJNA608146	China	Asia	China:Hubei
AS_CHN_102	SRR11191064	12636750629	14.98	97.8	GUANGZHOU UNIVERSITY	PRJNA608146	China	Asia	China:Fujian
AS_CHN_103	SRR11191066	13939406408	13.3	98.3	GUANGZHOU UNIVERSITY	PRJNA608146	China	Asia	China:Zhejiang
AS_CHN_104	SRR11191067	14579602318	8.56	97.9	GUANGZHOU UNIVERSITY	PRJNA608146	China	Asia	China:Hunan
AS_CHN_105	SRR11191068	13837061366	17.28	98.1	GUANGZHOU UNIVERSITY	PRJNA608146	China	Asia	China:Shanghai
AS_CHN_106	SRR11191069	12470325052	14.55	98.4	GUANGZHOU UNIVERSITY	PRJNA608146	China	Asia	China:Shandong
AS_CHN_107	SRR11191071	13403442307	16.08	97.9	GUANGZHOU UNIVERSITY	PRJNA608146	China	Asia	China:Jiangsu
AS_CHN_108	SRR11191072	12633183149	16.6	98.5	GUANGZHOU UNIVERSITY	PRJNA608146	China	Asia	China:Zhejiang
AS_CHN_109	SRR11191074	12136847824	13.26	97.7	GUANGZHOU UNIVERSITY	PRJNA608146	China	Asia	China:Zhejiang
AS_CHN_11	SRR10297510	77777202534	12.41	98.8	FRASERGEN BIOINFORMATICS INC	PRJNA561626	China	Asia	China
AS_CHN_110	SRR11191075	13123482928	15.71	97.5	GUANGZHOU UNIVERSITY	PRJNA608146	China	Asia	China:Hunan
AS_CHN_111	SRR11191077	14427677037	16.19	97.6	GUANGZHOU UNIVERSITY	PRJNA608146	China	Asia	China:Jiangxi
AS_CHN_112	SRR11191078	13692013383	17.47	97.7	GUANGZHOU UNIVERSITY	PRJNA608146	China	Asia	China:Hubei
AS_CHN_113	SRR11191079	14490486687	16.95	97.8	GUANGZHOU UNIVERSITY	PRJNA608146	China	Asia	China:Hunan
AS_CHN_114	SRR11191080	13332204672	16.55	97.8	GUANGZHOU UNIVERSITY	PRJNA608146	China	Asia	China:Shanghai
AS_CHN_115	SRR11191081	14763891143	12.8	97.9	GUANGZHOU UNIVERSITY	PRJNA608146	China	Asia	China:Liaoning
AS_CHN_116	SRR11191082	13710309949	12.06	97.8	GUANGZHOU UNIVERSITY	PRJNA608146	China	Asia	China:Sichuan
AS_CHN_117	SRR11191083	12042920343	13.24	97.3	GUANGZHOU UNIVERSITY	PRJNA608146	China	Asia	China:Sichuan
AS_CHN_118	SRR11191084	15088174842	14.53	98	GUANGZHOU UNIVERSITY	PRJNA608146	China	Asia	China:Anhui
AS_CHN_119	SRR11191085	11656248723	10.8	97.8	GUANGZHOU UNIVERSITY	PRJNA608146	China	Asia	China:Zhejiang
AS_CHN_12	SRR10297511	86126605716	26.69	99.7	FRASERGEN BIOINFORMATICS INC	PRJNA561626	China	Asia	China
AS_CHN_120	SRR11191086	13560595243	13.48	97.6	GUANGZHOU UNIVERSITY	PRJNA608146	China	Asia	China:Guangxi
AS_CHN_121	SRR11191088	12824286982	13.62	97.7	GUANGZHOU UNIVERSITY	PRJNA608146	China	Asia	China:Guangxi
AS_CHN_122	SRR11191089	13580172122	26.13	97.8	GUANGZHOU UNIVERSITY	PRJNA608146	China	Asia	China:Guangdong
AS_CHN_123	SRR11191090	13114859795	31.69	97.4	GUANGZHOU UNIVERSITY	PRJNA608146	China	Asia	China:Shanxi
AS_CHN_124	SRR11191091	15030912769	14.75	97.9	GUANGZHOU UNIVERSITY	PRJNA608146	China	Asia	China:Jiangxi
AS_CHN_125	SRR11191092	11947441197	14.06	97.4	GUANGZHOU UNIVERSITY	PRJNA608146	China	Asia	China:Hebei
AS_CHN_126	SRR11191093	13221988878	17.21	98.6	GUANGZHOU UNIVERSITY	PRJNA608146	China	Asia	China:Shanxi
AS_CHN_127	SRR11191094	14447435611	17.84	98	GUANGZHOU UNIVERSITY	PRJNA608146	China	Asia	China:Heilongjiang
AS_CHN_128	SRR11191095	13866587101	14.53	97.5	GUANGZHOU UNIVERSITY	PRJNA608146	China	Asia	China:Shanxi
AS_CHN_129	SRR11191096	13942887312	12.96	97.9	GUANGZHOU UNIVERSITY	PRJNA608146	China	Asia	China:Guizhou
AS_CHN_13	SRR10297520	82448800397	25.52	99.4	FRASERGEN BIOINFORMATICS INC	PRJNA561626	China	Asia	China
AS_CHN_130	SRR11191097	13913064903	17.97	97.6	GUANGZHOU UNIVERSITY	PRJNA608146	China	Asia	China:Jilin
AS_CHN_131	SRR11191099	15222499481	9.89	97.8	GUANGZHOU UNIVERSITY	PRJNA608146	China	Asia	China:Jiangsu
AS_CHN_132	SRR11191101	15160771745	17.06	97.7	GUANGZHOU UNIVERSITY	PRJNA608146	China	Asia	China:Jiangxi
AS_CHN_133	SRR11191102	13195624586	22.75	97.5	GUANGZHOU UNIVERSITY	PRJNA608146	China	Asia	China:Hubei
AS_CHN_134	SRR11191103	13510122301	15.12	97.4	GUANGZHOU UNIVERSITY	PRJNA608146	China	Asia	China:Jiangsu
AS_CHN_135	SRR11191104	13180892127	12.95	97.8	GUANGZHOU UNIVERSITY	PRJNA608146	China	Asia	China:Jiangxi
AS_CHN_136	SRR11191105	12621072047	13.42	97.5	GUANGZHOU UNIVERSITY	PRJNA608146	China	Asia	China:Hunan
AS_CHN_137	SRR11191106	12542121389	12.49	98.3	GUANGZHOU UNIVERSITY	PRJNA608146	China	Asia	China:Jiangxi
AS_CHN_138	SRR11191107	14077202309	14.76	97.6	GUANGZHOU UNIVERSITY	PRJNA608146	China	Asia	China:Guangxi
AS_CHN_139	SRR11191108	10799880178	23.63	97.3	GUANGZHOU UNIVERSITY	PRJNA608146	China	Asia	China:Jiangxi
AS_CHN_14	SRR10297521	85241691063	24.55	99.8	FRASERGEN BIOINFORMATICS INC	PRJNA561626	China	Asia	China
AS_CHN_140	SRR11191110	11528487508	12.57	97.6	GUANGZHOU UNIVERSITY	PRJNA608146	China	Asia	China:Neimeng
AS_CHN_141	SRR11191111	13118145636	11.64	97.6	GUANGZHOU UNIVERSITY	PRJNA608146	China	Asia	China:Guangxi
AS_CHN_142	SRR11191112	13800890056	18.02	97.8	GUANGZHOU UNIVERSITY	PRJNA608146	China	Asia	China:Jiangxi
AS_CHN_143	SRR11191113	13106956662	13.35	97.6	GUANGZHOU UNIVERSITY	PRJNA608146	China	Asia	China:Fujian
AS_CHN_144	SRR11191114	12368504772	13.51	97.6	GUANGZHOU UNIVERSITY	PRJNA608146	China	Asia	China:Jiangxi
AS_CHN_145	SRR11191115	13025851868	11.87	97.9	GUANGZHOU UNIVERSITY	PRJNA608146	China	Asia	China:Fujian
AS_CHN_146	SRR11191116	13436560984	12.14	97.6	GUANGZHOU UNIVERSITY	PRJNA608146	China	Asia	China:Shan'xi
AS_CHN_147	SRR11191117	13568273692	18.11	97.7	GUANGZHOU UNIVERSITY	PRJNA608146	China	Asia	China:Guizhou
AS_CHN_148	SRR11191118	12155020528	12.41	97.2	GUANGZHOU UNIVERSITY	PRJNA608146	China	Asia	China:Henan
AS_CHN_149	SRR11191119	13184337628	12.86	97.7	GUANGZHOU UNIVERSITY	PRJNA608146	China	Asia	China:Zhejiang
AS_CHN_15	SRR10315196	79532534750	24.83	99.1	FRASERGEN BIOINFORMATICS INC	PRJNA561626	China	Asia	China
AS_CHN_150	SRR11191120	12021057102	16.36	98.7	GUANGZHOU UNIVERSITY	PRJNA608146	China	Asia	China:Henan
AS_CHN_151	SRR11191121	11188810699	12.28	97.7	GUANGZHOU UNIVERSITY	PRJNA608146	China	Asia	China:Sichuan
AS_CHN_152	SRR11191122	11149606167	11.95	97.7	GUANGZHOU UNIVERSITY	PRJNA608146	China	Asia	China:Henan
AS_CHN_153	SRR11191123	11726555819	14.79	97.7	GUANGZHOU UNIVERSITY	PRJNA608146	China	Asia	China:Jiangsu
AS_CHN_154	SRR11191124	11296532220	13.74	97.6	GUANGZHOU UNIVERSITY	PRJNA608146	China	Asia	China:Hubei
AS_CHN_155	SRR11191125	12920547593	13.48	98.1	GUANGZHOU UNIVERSITY	PRJNA608146	China	Asia	China:Anhui
AS_CHN_156	SRR11191126	12734587189	12.09	97.9	GUANGZHOU UNIVERSITY	PRJNA608146	China	Asia	China:Anhui
AS_CHN_157	SRR11191128	13208065968	13.9	97.9	GUANGZHOU UNIVERSITY	PRJNA608146	China	Asia	China:Anhui
AS_CHN_158	SRR11191129	13303259192	16.58	98.9	GUANGZHOU UNIVERSITY	PRJNA608146	China	Asia	China:Beijing
AS_CHN_159	SRR11191130	13005391014	13.7	98	GUANGZHOU UNIVERSITY	PRJNA608146	China	Asia	China:Anhui
AS_CHN_16	SRR10438840	10957550694	22.83	95.5	INSTITUTE OF CROP SCIENCE	PRJNA589345	China	Asia	China
AS_CHN_160	SRR11191131	12374892459	11.63	98.2	GUANGZHOU UNIVERSITY	PRJNA608146	China	Asia	China:Anhui
AS_CHN_161	SRR11191132	11478606702	13.76	97.9	GUANGZHOU UNIVERSITY	PRJNA608146	China	Asia	China:Anhui
AS_CHN_162	SRR11191133	11919880502	14.28	98.6	GUANGZHOU UNIVERSITY	PRJNA608146	China	Asia	China:Anhui
AS_CHN_163	SRR11191134	12525285846	16.11	98.6	GUANGZHOU UNIVERSITY	PRJNA608146	China	Asia	China:Henan
AS_CHN_164	SRR11191135	11871090971	15.41	97.7	GUANGZHOU UNIVERSITY	PRJNA608146	China	Asia	China:Jiangsu
AS_CHN_165	SRR11191136	12104404086	16.41	97.6	GUANGZHOU UNIVERSITY	PRJNA608146	China	Asia	China:Shandong
AS_CHN_166	SRR11191137	12519461382	19.57	97.9	GUANGZHOU UNIVERSITY	PRJNA608146	China	Asia	China:Anhui
AS_CHN_167	SRR11191138	13685785898	11.85	98	GUANGZHOU UNIVERSITY	PRJNA608146	China	Asia	China:Anhui
AS_CHN_168	SRR11191139	13722284778	17.2	98.3	GUANGZHOU UNIVERSITY	PRJNA608146	China	Asia	China:Anhui
AS_CHN_169	SRR11191140	13036467889	17.96	97.6	GUANGZHOU UNIVERSITY	PRJNA608146	China	Asia	China:Anhui
AS_CHN_17	SRR10438842	12763800930	20.86	97.1	INSTITUTE OF CROP SCIENCE	PRJNA589345	China	Asia	China
AS_CHN_170	SRR11191141	12834179829	15.81	98.2	GUANGZHOU UNIVERSITY	PRJNA608146	China	Asia	China:Anhui
AS_CHN_171	SRR11191142	14483968842	18.23	98.1	GUANGZHOU UNIVERSITY	PRJNA608146	China	Asia	China:Anhui
AS_CHN_172	SRR11191143	14374783260	17.67	98.5	GUANGZHOU UNIVERSITY	PRJNA608146	China	Asia	China:Beijing
AS_CHN_173	SRR11191144	12207131860	14.69	97.9	GUANGZHOU UNIVERSITY	PRJNA608146	China	Asia	China:Anhui
AS_CHN_174	SRR11191145	12671548220	13.74	97.6	GUANGZHOU UNIVERSITY	PRJNA608146	China	Asia	China:Anhui
AS_CHN_175	SRR11191147	12389211514	17.18	97.9	GUANGZHOU UNIVERSITY	PRJNA608146	China	Asia	China:Anhui
AS_CHN_176	SRR11191148	17169033228	17.66	98.2	GUANGZHOU UNIVERSITY	PRJNA608146	China	Asia	China:Anhui
AS_CHN_177	SRR11191149	12595958076	13.68	97.8	GUANGZHOU UNIVERSITY	PRJNA608146	China	Asia	China:Anhui
AS_CHN_178	SRR11191150	13593246495	13.88	97.9	GUANGZHOU UNIVERSITY	PRJNA608146	China	Asia	China:Shandong
AS_CHN_179	SRR11191151	13070615679	13.86	98.1	GUANGZHOU UNIVERSITY	PRJNA608146	China	Asia	China:Shandong
AS_CHN_18	SRR10438844	10842422690	35.36	96.8	INSTITUTE OF CROP SCIENCE	PRJNA589345	China	Asia	China
AS_CHN_180	SRR11191152	14741061490	13.8	98	GUANGZHOU UNIVERSITY	PRJNA608146	China	Asia	China:Shandong
AS_CHN_181	SRR11191153	12793891014	13.92	97.7	GUANGZHOU UNIVERSITY	PRJNA608146	China	Asia	China:Shandong
AS_CHN_182	SRR11191154	12899965313	13.95	97.8	GUANGZHOU UNIVERSITY	PRJNA608146	China	Asia	China:Shandong
AS_CHN_183	SRR11191155	11540444264	13.45	97.5	GUANGZHOU UNIVERSITY	PRJNA608146	China	Asia	China:Anhui
AS_CHN_184	SRR11191156	15475377671	13.87	98.1	GUANGZHOU UNIVERSITY	PRJNA608146	China	Asia	China:Henan
AS_CHN_185	SRR11191167	12013974660	15.29	98.1	GUANGZHOU UNIVERSITY	PRJNA608146	China	Asia	China:Jiangsu
AS_CHN_186	SRR11191178	12647428964	16.88	98.1	GUANGZHOU UNIVERSITY	PRJNA608146	China	Asia	China:Jiangsu
AS_CHN_187	SRR11191181	10652457976	16.89	97.7	GUANGZHOU UNIVERSITY	PRJNA608146	China	Asia	China:Gansu
AS_CHN_188	SRR11191188	12592568119	34.6	98.1	GUANGZHOU UNIVERSITY	PRJNA608146	China	Asia	China:Anhui
AS_CHN_189	SRR11191189	13511088961	48.54	97.9	GUANGZHOU UNIVERSITY	PRJNA608146	China	Asia	China:Anhui
AS_CHN_19	SRR10438845	10460190720	34.65	89.4	INSTITUTE OF CROP SCIENCE	PRJNA589345	China	Asia	China
AS_CHN_190	SRR11191190	14285469936	16.68	97.7	GUANGZHOU UNIVERSITY	PRJNA608146	China	Asia	China:Anhui
AS_CHN_191	SRR11191191	12562870340	16.34	97.8	GUANGZHOU UNIVERSITY	PRJNA608146	China	Asia	China:Anhui
AS_CHN_192	SRR11191192	10980743927	17.8	97.6	GUANGZHOU UNIVERSITY	PRJNA608146	China	Asia	China:Jiangxi
AS_CHN_193	SRR11191193	13415834658	21.16	97.9	GUANGZHOU UNIVERSITY	PRJNA608146	China	Asia	China:Shan'xi
AS_CHN_194	SRR11191194	11205467530	17.68	97.4	GUANGZHOU UNIVERSITY	PRJNA608146	China	Asia	China:Hubei
AS_CHN_195	SRR11191196	12256756481	18.64	97.9	GUANGZHOU UNIVERSITY	PRJNA608146	China	Asia	China:Hubei
AS_CHN_196	SRR11191197	11967849194	28.06	98.1	GUANGZHOU UNIVERSITY	PRJNA608146	China	Asia	China:Hubei
AS_CHN_197	SRR11191198	12310351038	19.63	97.9	GUANGZHOU UNIVERSITY	PRJNA608146	China	Asia	China:Hubei
AS_CHN_198	SRR11191199	11219470560	15.19	98	GUANGZHOU UNIVERSITY	PRJNA608146	China	Asia	China:Henan
AS_CHN_199	SRR11191200	12374115993	37.86	97.9	GUANGZHOU UNIVERSITY	PRJNA608146	China	Asia	China:Hubei
AS_CHN_2	DRR163410	10998228943	13.68	98.2	NARO	PRJDB7786	China	Asia	China
AS_CHN_20	SRR10438847	11990547301	32.3	96.7	INSTITUTE OF CROP SCIENCE	PRJNA589345	China	Asia	China
AS_CHN_200	SRR11191201	13197293059	30.74	98	GUANGZHOU UNIVERSITY	PRJNA608146	China	Asia	China:Sichuan
AS_CHN_201	SRR11191202	10650886894	32.5	98	GUANGZHOU UNIVERSITY	PRJNA608146	China	Asia	China:Beijing
AS_CHN_202	SRR11191203	14780769324	24.45	98.6	GUANGZHOU UNIVERSITY	PRJNA608146	China	Asia	China:Henan
AS_CHN_203	SRR11191204	12732276988	33.56	97.7	GUANGZHOU UNIVERSITY	PRJNA608146	China	Asia	China:Henan
AS_CHN_204	SRR11191205	11626375460	35.34	97.7	GUANGZHOU UNIVERSITY	PRJNA608146	China	Asia	China:Henan
AS_CHN_205	SRR11191206	13671000532	56.99	97.9	GUANGZHOU UNIVERSITY	PRJNA608146	China	Asia	China:Henan
AS_CHN_206	SRR11191207	13199229589	56.09	98.1	GUANGZHOU UNIVERSITY	PRJNA608146	China	Asia	China:Hubei
AS_CHN_207	SRR11191208	11582404987	52.82	98.1	GUANGZHOU UNIVERSITY	PRJNA608146	China	Asia	China:Hubei
AS_CHN_208	SRR11191209	11854157510	26.59	97.9	GUANGZHOU UNIVERSITY	PRJNA608146	China	Asia	China:Hubei
AS_CHN_209	SRR11191210	12420646699	25.36	97.5	GUANGZHOU UNIVERSITY	PRJNA608146	China	Asia	China:Hubei
AS_CHN_21	SRR10438848	10808464437	34.93	96.6	INSTITUTE OF CROP SCIENCE	PRJNA589345	China	Asia	China
AS_CHN_210	SRR11191211	14089938974	15.65	97.9	GUANGZHOU UNIVERSITY	PRJNA608146	China	Asia	China:Jiangsu
AS_CHN_211	SRR11191212	11387155864	15.54	98.4	GUANGZHOU UNIVERSITY	PRJNA608146	China	Asia	China:Shandong
AS_CHN_212	SRR11191213	13745112036	19.15	97.9	GUANGZHOU UNIVERSITY	PRJNA608146	China	Asia	China:Hubei
AS_CHN_213	SRR11191214	12459319305	22.51	97.8	GUANGZHOU UNIVERSITY	PRJNA608146	China	Asia	China:Henan
AS_CHN_214	SRR11191215	13098466742	16.48	98.2	GUANGZHOU UNIVERSITY	PRJNA608146	China	Asia	China:Shandong
AS_CHN_215	SRR11191216	12534594812	19.68	97.7	GUANGZHOU UNIVERSITY	PRJNA608146	China	Asia	China:Shanxi
AS_CHN_216	SRR11191217	13974740853	16.22	97.9	GUANGZHOU UNIVERSITY	PRJNA608146	China	Asia	China:Shanxi
AS_CHN_217	SRR11191218	13239419193	16.22	98.1	GUANGZHOU UNIVERSITY	PRJNA608146	China	Asia	China:Shanxi
AS_CHN_218	SRR11191220	14737151445	16	98.5	GUANGZHOU UNIVERSITY	PRJNA608146	China	Asia	China:Beijing
AS_CHN_219	SRR11191221	13204947591	17.52	98.5	GUANGZHOU UNIVERSITY	PRJNA608146	China	Asia	China:Beijing
AS_CHN_22	SRR10438851	10456906302	34.88	96.3	INSTITUTE OF CROP SCIENCE	PRJNA589345	China	Asia	China
AS_CHN_220	SRR11191222	12650529958	21.85	97.7	GUANGZHOU UNIVERSITY	PRJNA608146	China	Asia	China:Jiangsu
AS_CHN_221	SRR11191223	11408176535	20.03	98.2	GUANGZHOU UNIVERSITY	PRJNA608146	China	Asia	China:Gansu
AS_CHN_222	SRR11191224	13739631277	21.43	98.4	GUANGZHOU UNIVERSITY	PRJNA608146	China	Asia	China:Anhui
AS_CHN_223	SRR11191225	15190853631	17.55	98.6	GUANGZHOU UNIVERSITY	PRJNA608146	China	Asia	China:Anhui
AS_CHN_224	SRR11191226	14137746744	18.66	98.2	GUANGZHOU UNIVERSITY	PRJNA608146	China	Asia	China:Shandong
AS_CHN_225	SRR11191227	14133935636	18.02	98	GUANGZHOU UNIVERSITY	PRJNA608146	China	Asia	China:Shandong
AS_CHN_226	SRR11191228	12040959235	22.88	97.8	GUANGZHOU UNIVERSITY	PRJNA608146	China	Asia	China:Shandong
AS_CHN_227	SRR11191229	14073627958	16.55	98	GUANGZHOU UNIVERSITY	PRJNA608146	China	Asia	China:Anhui
AS_CHN_228	SRR11191231	13376517480	15.46	97.9	GUANGZHOU UNIVERSITY	PRJNA608146	China	Asia	China:Anhui
AS_CHN_229	SRR11191232	10456979877	16.52	97.5	GUANGZHOU UNIVERSITY	PRJNA608146	China	Asia	China:Anhui
AS_CHN_23	SRR10438852	12393437025	16.45	96	INSTITUTE OF CROP SCIENCE	PRJNA589345	China	Asia	China
AS_CHN_230	SRR11191233	12138936652	17.41	98	GUANGZHOU UNIVERSITY	PRJNA608146	China	Asia	China:Hubei
AS_CHN_231	SRR11191235	12799256693	15.28	98.8	GUANGZHOU UNIVERSITY	PRJNA608146	China	Asia	China:Anhui
AS_CHN_232	SRR11191236	9961667015	15.08	98.2	GUANGZHOU UNIVERSITY	PRJNA608146	China	Asia	China:Anhui
AS_CHN_233	SRR11191238	12358334987	18.09	97.9	GUANGZHOU UNIVERSITY	PRJNA608146	China	Asia	China:Anhui
AS_CHN_234	SRR11191239	13769831325	15.66	98.7	GUANGZHOU UNIVERSITY	PRJNA608146	China	Asia	China:Anhui
AS_CHN_235	SRR11191240	11352392518	21.48	97.7	GUANGZHOU UNIVERSITY	PRJNA608146	China	Asia	China:Anhui
AS_CHN_236	SRR11191241	10988142818	23.51	97.5	GUANGZHOU UNIVERSITY	PRJNA608146	China	Asia	China:Jiangsu
AS_CHN_237	SRR11191242	12809310886	18.6	98.5	GUANGZHOU UNIVERSITY	PRJNA608146	China	Asia	China:Shan'xi
AS_CHN_238	SRR11191243	12287162911	17.2	97.8	GUANGZHOU UNIVERSITY	PRJNA608146	China	Asia	China:Shandong
AS_CHN_239	SRR11191244	12283033234	14.96	97.8	GUANGZHOU UNIVERSITY	PRJNA608146	China	Asia	China:Shandong
AS_CHN_24	SRR10438860	11068805630	35.25	96.5	INSTITUTE OF CROP SCIENCE	PRJNA589345	China	Asia	China
AS_CHN_240	SRR11191245	14447953800	23.66	98	GUANGZHOU UNIVERSITY	PRJNA608146	China	Asia	China:Shandong
AS_CHN_241	SRR11191246	11670989744	19.4	98.6	GUANGZHOU UNIVERSITY	PRJNA608146	China	Asia	China:Anhui
AS_CHN_242	SRR11191247	12683855476	15.43	98.2	GUANGZHOU UNIVERSITY	PRJNA608146	China	Asia	China:Anhui
AS_CHN_243	SRR11191248	10601215132	15.93	97.7	GUANGZHOU UNIVERSITY	PRJNA608146	China	Asia	China:Anhui
AS_CHN_244	SRR11191249	11988704006	15.01	97.8	GUANGZHOU UNIVERSITY	PRJNA608146	China	Asia	China:Beijing
AS_CHN_245	SRR11191250	15010869561	20.5	98.3	GUANGZHOU UNIVERSITY	PRJNA608146	China	Asia	China:Anhui
AS_CHN_246	SRR11191251	11729744396	15.8	97.5	GUANGZHOU UNIVERSITY	PRJNA608146	China	Asia	China:Anhui
AS_CHN_247	SRR11191252	12050163607	26.89	97.6	GUANGZHOU UNIVERSITY	PRJNA608146	China	Asia	China:Beijing
AS_CHN_248	SRR11191254	13356366663	22.98	97.9	GUANGZHOU UNIVERSITY	PRJNA608146	China	Asia	China:Anhui
AS_CHN_249	SRR11191255	13892420001	15.59	97.9	GUANGZHOU UNIVERSITY	PRJNA608146	China	Asia	China:Anhui
AS_CHN_25	SRR10438861	12055184313	19.51	93.8	INSTITUTE OF CROP SCIENCE	PRJNA589345	China	Asia	China
AS_CHN_250	SRR11191257	10579101141	23.51	97.9	GUANGZHOU UNIVERSITY	PRJNA608146	China	Asia	China:Beijing
AS_CHN_251	SRR11191268	11500546967	16.61	97.7	GUANGZHOU UNIVERSITY	PRJNA608146	China	Asia	China:Jiangsu
AS_CHN_252	SRR11191269	11127534947	17.99	97.3	GUANGZHOU UNIVERSITY	PRJNA608146	China	Asia	China:Anhui
AS_CHN_253	SRR11191279	12022626374	14.7	97.9	GUANGZHOU UNIVERSITY	PRJNA608146	China	Asia	China:Jiangsu
AS_CHN_254	SRR11191286	14487683037	14.49	97.9	GUANGZHOU UNIVERSITY	PRJNA608146	China	Asia	China:Shanxi
AS_CHN_255	SRR11191288	13196707876	43.6	98.1	GUANGZHOU UNIVERSITY	PRJNA608146	China	Asia	China:Gansu
AS_CHN_256	SRR11191289	14277422399	47.22	98	GUANGZHOU UNIVERSITY	PRJNA608146	China	Asia	China:Shanxi
AS_CHN_257	SRR11191290	13979745422	43.99	97.8	GUANGZHOU UNIVERSITY	PRJNA608146	China	Asia	China:Shanxi
AS_CHN_258	SRR11191291	13939185810	44.95	98.4	GUANGZHOU UNIVERSITY	PRJNA608146	China	Asia	China:Shan'xi
AS_CHN_259	SRR11191292	13277969104	84.12	97.9	GUANGZHOU UNIVERSITY	PRJNA608146	China	Asia	China:Hebei
AS_CHN_26	SRR10438862	10490341739	16.95	96.8	INSTITUTE OF CROP SCIENCE	PRJNA589345	China	Asia	China
AS_CHN_260	SRR11191293	13461218336	81.61	97.9	GUANGZHOU UNIVERSITY	PRJNA608146	China	Asia	China:Hebei
AS_CHN_261	SRR11191294	13232178115	86.51	98.5	GUANGZHOU UNIVERSITY	PRJNA608146	China	Asia	China:Hebei
AS_CHN_262	SRR11191295	12608399222	89.44	98.2	GUANGZHOU UNIVERSITY	PRJNA608146	China	Asia	China:Shanxi
AS_CHN_263	SRR11191296	14952477339	83.45	98.2	GUANGZHOU UNIVERSITY	PRJNA608146	China	Asia	China:Shanxi
AS_CHN_264	SRR11191297	11377953267	11.74	97.8	GUANGZHOU UNIVERSITY	PRJNA608146	China	Asia	China:Jiangxi
AS_CHN_265	SRR11191298	11618314774	13.39	98.5	GUANGZHOU UNIVERSITY	PRJNA608146	China	Asia	China:Beijing
AS_CHN_266	SRR11191299	14328672348	10.98	98.2	GUANGZHOU UNIVERSITY	PRJNA608146	China	Asia	China:Shanxi
AS_CHN_267	SRR11191300	14912384098	12.58	98.4	GUANGZHOU UNIVERSITY	PRJNA608146	China	Asia	China:Shanxi
AS_CHN_268	SRR11191301	13558233866	11.34	98.7	GUANGZHOU UNIVERSITY	PRJNA608146	China	Asia	China:Shanxi
AS_CHN_269	SRR11191302	13584399003	10.97	98	GUANGZHOU UNIVERSITY	PRJNA608146	China	Asia	China:Shanxi
AS_CHN_27	SRR10438865	12000035684	12.95	96.1	INSTITUTE OF CROP SCIENCE	PRJNA589345	China	Asia	China
AS_CHN_270	SRR11191303	16506094060	13	98.3	GUANGZHOU UNIVERSITY	PRJNA608146	China	Asia	China:Henan
AS_CHN_271	SRR11191304	13989841900	11.61	97.9	GUANGZHOU UNIVERSITY	PRJNA608146	China	Asia	China:Henan
AS_CHN_272	SRR11191305	13464200540	11.01	98.1	GUANGZHOU UNIVERSITY	PRJNA608146	China	Asia	China:Henan
AS_CHN_273	SRR11191306	11404654570	11.97	97.9	GUANGZHOU UNIVERSITY	PRJNA608146	China	Asia	China:Henan
AS_CHN_274	SRR11191307	16116204620	12.59	97.9	GUANGZHOU UNIVERSITY	PRJNA608146	China	Asia	China:Henan
AS_CHN_275	SRR11191308	13671089930	12.59	97.9	GUANGZHOU UNIVERSITY	PRJNA608146	China	Asia	China:Jiangsu
AS_CHN_276	SRR11191309	11061982805	11.94	97.8	GUANGZHOU UNIVERSITY	PRJNA608146	China	Asia	China:Shandong
AS_CHN_277	SRR11191310	10691431181	11.89	98.2	GUANGZHOU UNIVERSITY	PRJNA608146	China	Asia	China:Shandong
AS_CHN_278	SRR11191311	13872617510	12.02	98	GUANGZHOU UNIVERSITY	PRJNA608146	China	Asia	China:Shandong
AS_CHN_279	SRR11191312	12789411646	12.42	97.8	GUANGZHOU UNIVERSITY	PRJNA608146	China	Asia	China:Shandong
AS_CHN_28	SRR10438866	12000389393	27.74	96.7	INSTITUTE OF CROP SCIENCE	PRJNA589345	China	Asia	China
AS_CHN_280	SRR11191313	12433786484	11.07	98	GUANGZHOU UNIVERSITY	PRJNA608146	China	Asia	China:Shandong
AS_CHN_281	SRR11191314	12744076566	12	97.7	GUANGZHOU UNIVERSITY	PRJNA608146	China	Asia	China:Henan
AS_CHN_282	SRR11191315	11822951638	12.41	98.3	GUANGZHOU UNIVERSITY	PRJNA608146	China	Asia	China:Jiangsu
AS_CHN_283	SRR11191316	11581912581	12.99	97.6	GUANGZHOU UNIVERSITY	PRJNA608146	China	Asia	China:Beijing
AS_CHN_284	SRR11191317	13678617841	11.97	98.5	GUANGZHOU UNIVERSITY	PRJNA608146	China	Asia	China:Beijing
AS_CHN_285	SRR11191318	16188595961	11.37	97.7	GUANGZHOU UNIVERSITY	PRJNA608146	China	Asia	China:Henan
AS_CHN_286	SRR11191319	11498653202	12.45	98.3	GUANGZHOU UNIVERSITY	PRJNA608146	China	Asia	China:Sichuan
AS_CHN_287	SRR11191320	11931347511	11.87	98.4	GUANGZHOU UNIVERSITY	PRJNA608146	China	Asia	China:Anhui
AS_CHN_288	SRR11191321	11508002395	11.28	97.7	GUANGZHOU UNIVERSITY	PRJNA608146	China	Asia	China:Hubei
AS_CHN_289	SRR11191323	12398555154	11.97	97.7	GUANGZHOU UNIVERSITY	PRJNA608146	China	Asia	China:Jiangsu
AS_CHN_29	SRR10438867	11380362273	35.01	96.7	INSTITUTE OF CROP SCIENCE	PRJNA589345	China	Asia	China
AS_CHN_290	SRR11191326	12811612127	11.82	97.7	GUANGZHOU UNIVERSITY	PRJNA608146	China	Asia	China:Hubei
AS_CHN_291	SRR11191327	13257180907	13.16	98.3	GUANGZHOU UNIVERSITY	PRJNA608146	China	Asia	China:Guangxi
AS_CHN_292	SRR11191328	11993699261	12.64	98.3	GUANGZHOU UNIVERSITY	PRJNA608146	China	Asia	China:Jiangsu
AS_CHN_293	SRR11191329	14114744184	11.6	97.9	GUANGZHOU UNIVERSITY	PRJNA608146	China	Asia	China:Jilin
AS_CHN_294	SRR11191330	9781061739	12.89	97.6	GUANGZHOU UNIVERSITY	PRJNA608146	China	Asia	China:Shanxi
AS_CHN_295	SRR11191331	13071712948	11.7	97.6	GUANGZHOU UNIVERSITY	PRJNA608146	China	Asia	China:Guizhou
AS_CHN_296	SRR11191332	13423942031	11.37	97.6	GUANGZHOU UNIVERSITY	PRJNA608146	China	Asia	China:Fujian
AS_CHN_297	SRR11191333	15278278930	11.74	98.2	GUANGZHOU UNIVERSITY	PRJNA608146	China	Asia	China:Jiangxi
AS_CHN_298	SRR11191334	14341829558	11.23	97.6	GUANGZHOU UNIVERSITY	PRJNA608146	China	Asia	China:Guangxi
AS_CHN_299	SRR11191335	14229612969	11.91	97.7	GUANGZHOU UNIVERSITY	PRJNA608146	China	Asia	China:Jiangsu
AS_CHN_3	SRR10003686	38961889387	11.79	99	NORTHEAST INSTITUTE OF GEOGRAPHY AND AGROECOLOGY, CHINESE ACADEMY OF SCIENCES	PRJNA559754	China	Asia	China:Changchun
AS_CHN_30	SRR10438868	11334322626	33.79	93.5	INSTITUTE OF CROP SCIENCE	PRJNA589345	China	Asia	China
AS_CHN_300	SRR11191336	12054417203	12.03	98	GUANGZHOU UNIVERSITY	PRJNA608146	China	Asia	China:Guangdong
AS_CHN_301	SRR11191337	12042774977	11.38	97.9	GUANGZHOU UNIVERSITY	PRJNA608146	China	Asia	China:Jiangsu
AS_CHN_302	SRR11191338	11607118814	12.24	98.4	GUANGZHOU UNIVERSITY	PRJNA608146	China	Asia	China:Jiangsu
AS_CHN_303	SRR11191339	13766712794	12	98.1	GUANGZHOU UNIVERSITY	PRJNA608146	China	Asia	China:Jiangsu
AS_CHN_304	SRR11191341	10668894630	11.09	97.6	GUANGZHOU UNIVERSITY	PRJNA608146	China	Asia	China:Jiangsu
AS_CHN_305	SRR11191342	11468586947	11.38	97.5	GUANGZHOU UNIVERSITY	PRJNA608146	China	Asia	China:Anhui
AS_CHN_306	SRR11191343	13377009747	11.45	97.7	GUANGZHOU UNIVERSITY	PRJNA608146	China	Asia	China:Zhejiang
AS_CHN_307	SRR11191344	12301375777	11.63	97.9	GUANGZHOU UNIVERSITY	PRJNA608146	China	Asia	China:Anhui
AS_CHN_308	SRR11191345	13329506930	12.12	97.5	GUANGZHOU UNIVERSITY	PRJNA608146	China	Asia	China:Hubei
AS_CHN_309	SRR11191346	11462772501	11.67	97.7	GUANGZHOU UNIVERSITY	PRJNA608146	China	Asia	China:Hubei
AS_CHN_31	SRR10438870	11454219713	26.27	96	INSTITUTE OF CROP SCIENCE	PRJNA589345	China	Asia	China
AS_CHN_310	SRR11191347	12551212976	12.12	97.6	GUANGZHOU UNIVERSITY	PRJNA608146	China	Asia	China:Henan
AS_CHN_311	SRR11191348	13458801047	37.96	98.6	GUANGZHOU UNIVERSITY	PRJNA608146	China	Asia	China:Hebei
AS_CHN_312	SRR11191349	10749015483	35.77	97.6	GUANGZHOU UNIVERSITY	PRJNA608146	China	Asia	China:Taiwan
AS_CHN_313	SRR11191350	12176904936	12.8	97.5	GUANGZHOU UNIVERSITY	PRJNA608146	China	Asia	China:Sichuan
AS_CHN_314	SRR11191351	13359354115	13.3	97.6	GUANGZHOU UNIVERSITY	PRJNA608146	China	Asia	China:Hebei
AS_CHN_315	SRR11191352	13904635095	12.76	97.7	GUANGZHOU UNIVERSITY	PRJNA608146	China	Asia	China:Guangxi
AS_CHN_316	SRR11191353	12832284383	11.73	97.5	GUANGZHOU UNIVERSITY	PRJNA608146	China	Asia	China:Guangxi
AS_CHN_317	SRR11191354	12580191665	13.13	97.6	GUANGZHOU UNIVERSITY	PRJNA608146	China	Asia	China:Hubei
AS_CHN_318	SRR11191355	13187561719	14.21	97.8	GUANGZHOU UNIVERSITY	PRJNA608146	China	Asia	China:Jiangsu
AS_CHN_319	SRR11191356	12819893705	13.26	98.6	GUANGZHOU UNIVERSITY	PRJNA608146	China	Asia	China:Anhui
AS_CHN_32	SRR10438871	11831922647	34.25	95.5	INSTITUTE OF CROP SCIENCE	PRJNA589345	China	Asia	China
AS_CHN_320	SRR11191357	13637584934	14.18	97.7	GUANGZHOU UNIVERSITY	PRJNA608146	China	Asia	China:Henan
AS_CHN_321	SRR11191358	11101026408	11.45	97.9	GUANGZHOU UNIVERSITY	PRJNA608146	China	Asia	China:Shandong
AS_CHN_322	SRR11191360	13221323161	14.19	99.2	GUANGZHOU UNIVERSITY	PRJNA608146	China	Asia	China:Anhui
AS_CHN_323	SRR11191361	14495899251	13.48	97.9	GUANGZHOU UNIVERSITY	PRJNA608146	China	Asia	China:Anhui
AS_CHN_324	SRR11191362	12710283921	11.88	97.9	GUANGZHOU UNIVERSITY	PRJNA608146	China	Asia	China:Anhui
AS_CHN_325	SRR11191363	10549670967	11.07	98.9	GUANGZHOU UNIVERSITY	PRJNA608146	China	Asia	China:Henan
AS_CHN_326	SRR11191364	13216656387	15.97	98.3	GUANGZHOU UNIVERSITY	PRJNA608146	China	Asia	China:Beijing
AS_CHN_327	SRR11191365	12683459344	10.95	97.9	GUANGZHOU UNIVERSITY	PRJNA608146	China	Asia	China:Anhui
AS_CHN_328	SRR11191366	11315850342	11.87	97.9	GUANGZHOU UNIVERSITY	PRJNA608146	China	Asia	China:Anhui
AS_CHN_329	SRR11191367	14233725451	14.49	97.9	GUANGZHOU UNIVERSITY	PRJNA608146	China	Asia	China:Anhui
AS_CHN_33	SRR10438874	10548619862	39.22	94.2	INSTITUTE OF CROP SCIENCE	PRJNA589345	China	Asia	China
AS_CHN_330	SRR11191368	12411095590	15.61	98.2	GUANGZHOU UNIVERSITY	PRJNA608146	China	Asia	China:Anhui
AS_CHN_331	SRR11191369	12328899343	15.18	97.7	GUANGZHOU UNIVERSITY	PRJNA608146	China	Asia	China:Anhui
AS_CHN_332	SRR11191370	13519306230	11.72	98.4	GUANGZHOU UNIVERSITY	PRJNA608146	China	Asia	China:Anhui
AS_CHN_333	SRR11191371	13390634072	12.88	98.7	GUANGZHOU UNIVERSITY	PRJNA608146	China	Asia	China:Anhui
AS_CHN_334	SRR11191372	12626048795	15.1	97.8	GUANGZHOU UNIVERSITY	PRJNA608146	China	Asia	China:Jiangsu
AS_CHN_335	SRR11191373	13572042487	14.21	97.8	GUANGZHOU UNIVERSITY	PRJNA608146	China	Asia	China:Jiangsu
AS_CHN_336	SRR11191374	13768242565	12.91	97.9	GUANGZHOU UNIVERSITY	PRJNA608146	China	Asia	China:Shanxi
AS_CHN_337	SRR11191375	11837028751	13.11	97.7	GUANGZHOU UNIVERSITY	PRJNA608146	China	Asia	China:Hubei
AS_CHN_338	SRR11191376	13897153135	12.73	97.8	GUANGZHOU UNIVERSITY	PRJNA608146	China	Asia	China:Jiangsu
AS_CHN_339	SRR11191377	11032083505	14.32	97.7	GUANGZHOU UNIVERSITY	PRJNA608146	China	Asia	China:Henan
AS_CHN_34	SRR10438875	11440993984	24.55	95.7	INSTITUTE OF CROP SCIENCE	PRJNA589345	China	Asia	China
AS_CHN_340	SRR11191378	12756368335	15.18	97.9	GUANGZHOU UNIVERSITY	PRJNA608146	China	Asia	China:Shandong
AS_CHN_341	SRR11191380	10841738864	11.55	97.7	GUANGZHOU UNIVERSITY	PRJNA608146	China	Asia	China:Henan
AS_CHN_342	SRR11191381	12021385916	13.6	98.8	GUANGZHOU UNIVERSITY	PRJNA608146	China	Asia	China:Jiangsu
AS_CHN_343	SRR11191386	13941740535	14.22	97.9	GUANGZHOU UNIVERSITY	PRJNA608146	China	Asia	China:Jiangsu
AS_CHN_344	SRR11191388	15494038252	12.11	98.4	GUANGZHOU UNIVERSITY	PRJNA608146	China	Asia	China:Henan
AS_CHN_345	SRR11191389	15337944848	14.2	98.1	GUANGZHOU UNIVERSITY	PRJNA608146	China	Asia	China:Hubei
AS_CHN_346	SRR11191390	12519914777	11.74	98.1	GUANGZHOU UNIVERSITY	PRJNA608146	China	Asia	China:Hubei
AS_CHN_347	SRR11191391	10456244521	13.9	98.3	GUANGZHOU UNIVERSITY	PRJNA608146	China	Asia	China:Beijing
AS_CHN_348	SRR11191392	15430687750	12.55	98.2	GUANGZHOU UNIVERSITY	PRJNA608146	China	Asia	China:Shandong
AS_CHN_349	SRR11191393	13340487235	13.13	98.8	GUANGZHOU UNIVERSITY	PRJNA608146	China	Asia	China:Beijing
AS_CHN_35	SRR10438876	12376495838	34.9	95.8	INSTITUTE OF CROP SCIENCE	PRJNA589345	China	Asia	China
AS_CHN_350	SRR11191394	12082444840	12.78	97.8	GUANGZHOU UNIVERSITY	PRJNA608146	China	Asia	China:Hebei
AS_CHN_351	SRR11191395	12563686669	11.75	97.5	GUANGZHOU UNIVERSITY	PRJNA608146	China	Asia	China:Henan
AS_CHN_352	SRR11191396	14226028531	13.98	98.1	GUANGZHOU UNIVERSITY	PRJNA608146	China	Asia	China:Henan
AS_CHN_353	SRR11191397	14912100233	12.75	98	GUANGZHOU UNIVERSITY	PRJNA608146	China	Asia	China:Henan
AS_CHN_354	SRR11191398	11829310812	13.9	97.9	GUANGZHOU UNIVERSITY	PRJNA608146	China	Asia	China:Hubei
AS_CHN_355	SRR11191399	14668308113	15.5	98.1	GUANGZHOU UNIVERSITY	PRJNA608146	China	Asia	China:Hebei
AS_CHN_356	SRR11191400	16723353434	13.1	98.5	GUANGZHOU UNIVERSITY	PRJNA608146	China	Asia	China:Hebei
AS_CHN_357	SRR11191401	11139404868	14.84	98	GUANGZHOU UNIVERSITY	PRJNA608146	China	Asia	China:Henan
AS_CHN_358	SRR11191402	14100159393	12.4	98.5	GUANGZHOU UNIVERSITY	PRJNA608146	China	Asia	China:Jiangsu
AS_CHN_359	SRR11191403	13827006004	12.81	98.5	GUANGZHOU UNIVERSITY	PRJNA608146	China	Asia	China:Shandong
AS_CHN_36	SRR10438879	11408157640	20.58	95.8	INSTITUTE OF CROP SCIENCE	PRJNA589345	China	Asia	China
AS_CHN_360	SRR11191404	11523022669	12.54	97.9	GUANGZHOU UNIVERSITY	PRJNA608146	China	Asia	China:Shandong
AS_CHN_361	SRR11191405	11596176268	12.71	97.8	GUANGZHOU UNIVERSITY	PRJNA608146	China	Asia	China:Shandong
AS_CHN_362	SRR11191406	11788904884	12.85	97.9	GUANGZHOU UNIVERSITY	PRJNA608146	China	Asia	China:Anhui
AS_CHN_363	SRR11191407	12118746827	11.94	98.3	GUANGZHOU UNIVERSITY	PRJNA608146	China	Asia	China:Anhui
AS_CHN_364	SRR11191408	12798423849	11.74	97.7	GUANGZHOU UNIVERSITY	PRJNA608146	China	Asia	China:Shandong
AS_CHN_365	SRR11191409	11464546107	12.91	97.5	GUANGZHOU UNIVERSITY	PRJNA608146	China	Asia	China:Liaoning
AS_CHN_366	SRR11191410	11826515282	12.16	97.6	GUANGZHOU UNIVERSITY	PRJNA608146	China	Asia	China:Anhui
AS_CHN_367	SRR11191411	12388445060	15.08	98.5	GUANGZHOU UNIVERSITY	PRJNA608146	China	Asia	China:Beijing
AS_CHN_368	SRR11191412	11758730606	13.93	98.1	GUANGZHOU UNIVERSITY	PRJNA608146	China	Asia	China:Beijing
AS_CHN_369	SRR11191413	12020111015	14.74	98.2	GUANGZHOU UNIVERSITY	PRJNA608146	China	Asia	China:Anhui
AS_CHN_37	SRR10438880	10836267137	19.42	96.9	INSTITUTE OF CROP SCIENCE	PRJNA589345	China	Asia	China
AS_CHN_370	SRR11191414	11730722556	13.23	98.6	GUANGZHOU UNIVERSITY	PRJNA608146	China	Asia	China:Anhui
AS_CHN_371	SRR11191415	11799314320	13.59	97.7	GUANGZHOU UNIVERSITY	PRJNA608146	China	Asia	China:Anhui
AS_CHN_372	SRR11191416	13543393619	11.8	98.5	GUANGZHOU UNIVERSITY	PRJNA608146	China	Asia	China:Shandong
AS_CHN_373	SRR11191417	13135002290	13.64	98.1	GUANGZHOU UNIVERSITY	PRJNA608146	China	Asia	China:Shandong
AS_CHN_374	SRR11191418	11538618196	13.61	97.8	GUANGZHOU UNIVERSITY	PRJNA608146	China	Asia	China:Shandong
AS_CHN_375	SRR11191419	11956883759	16.26	97.8	GUANGZHOU UNIVERSITY	PRJNA608146	China	Asia	China:Anhui
AS_CHN_376	SRR11458713	11491315253	14.56	97.6	INSTITUTE OF GENETICS AND DEVELOPMENTAL BIOLOGY	PRJNA616185	China	Asia	China:Beijing
AS_CHN_377	SRR11458714	11615831876	13.01	97.6	INSTITUTE OF GENETICS AND DEVELOPMENTAL BIOLOGY	PRJNA616185	China	Asia	China:Beijing
AS_CHN_378	SRR12190469	14747961731	15.47	98	UNIVERSITY OF WESTERN AUSTRALIA	PRJNA639876	China	Asia	China
AS_CHN_379	SRR12190614	17375944903	18.23	98	UNIVERSITY OF WESTERN AUSTRALIA	PRJNA639876	China	Asia	China
AS_CHN_38	SRR10438883	11312573075	32.93	96.5	INSTITUTE OF CROP SCIENCE	PRJNA589345	China	Asia	China
AS_CHN_380	SRR12190625	15071018355	14.63	97.4	UNIVERSITY OF WESTERN AUSTRALIA	PRJNA639876	China	Asia	China
AS_CHN_381	SRR12190628	21480034440	14.6	97.8	UNIVERSITY OF WESTERN AUSTRALIA	PRJNA639876	China	Asia	China
AS_CHN_382	SRR12190629	24110647298	13.27	98	UNIVERSITY OF WESTERN AUSTRALIA	PRJNA639876	China	Asia	China
AS_CHN_383	SRR12190660	24323538119	15.97	98	UNIVERSITY OF WESTERN AUSTRALIA	PRJNA639876	China	Asia	China
AS_CHN_384	SRR12190661	23454768097	15.91	98.5	UNIVERSITY OF WESTERN AUSTRALIA	PRJNA639876	China	Asia	China
AS_CHN_385	SRR12190666	17121165959	17.96	97.6	UNIVERSITY OF WESTERN AUSTRALIA	PRJNA639876	China	Asia	China
AS_CHN_386	SRR12190677	16391937924	12.98	97.7	UNIVERSITY OF WESTERN AUSTRALIA	PRJNA639876	China	Asia	China
AS_CHN_387	SRR12190681	20982172925	12.75	98.3	UNIVERSITY OF WESTERN AUSTRALIA	PRJNA639876	China	Asia	China
AS_CHN_388	SRR12190682	20060256018	21.05	98.8	UNIVERSITY OF WESTERN AUSTRALIA	PRJNA639876	China	Asia	China
AS_CHN_389	SRR12190691	15312456894	16.5	98.2	UNIVERSITY OF WESTERN AUSTRALIA	PRJNA639876	China	Asia	China
AS_CHN_39	SRR10438886	10747092118	17.77	96.6	INSTITUTE OF CROP SCIENCE	PRJNA589345	China	Asia	China
AS_CHN_390	SRR12190727	30786336153	13.56	98.9	UNIVERSITY OF WESTERN AUSTRALIA	PRJNA639876	China	Asia	China
AS_CHN_391	SRR12190745	12609572660	12.04	97.7	UNIVERSITY OF WESTERN AUSTRALIA	PRJNA639876	China	Asia	China
AS_CHN_392	SRR12190794	27960882374	12.7	97.7	UNIVERSITY OF WESTERN AUSTRALIA	PRJNA639876	China	Asia	China
AS_CHN_393	SRR12190795	27415761025	13.14	98	UNIVERSITY OF WESTERN AUSTRALIA	PRJNA639876	China	Asia	China
AS_CHN_394	SRR12190801	29708376412	14.36	97.7	UNIVERSITY OF WESTERN AUSTRALIA	PRJNA639876	China	Asia	China
AS_CHN_395	SRR12190857	23860727748	25.04	98.2	UNIVERSITY OF WESTERN AUSTRALIA	PRJNA639876	China	Asia	China
AS_CHN_396	SRR12190858	16155889146	13.3	98.3	UNIVERSITY OF WESTERN AUSTRALIA	PRJNA639876	China	Asia	China
AS_CHN_397	SRR12190860	18245534717	19.14	98.3	UNIVERSITY OF WESTERN AUSTRALIA	PRJNA639876	China	Asia	China
AS_CHN_398	SRR12190863	18022224480	13.22	98.6	UNIVERSITY OF WESTERN AUSTRALIA	PRJNA639876	China	Asia	China
AS_CHN_399	SRR12190864	20486003729	21.5	98	UNIVERSITY OF WESTERN AUSTRALIA	PRJNA639876	China	Asia	China
AS_CHN_4	SRR10003687	13806049058	15.54	97.8	NORTHEAST INSTITUTE OF GEOGRAPHY AND AGROECOLOGY, CHINESE ACADEMY OF SCIENCES	PRJNA559754	China	Asia	China:Changchun
AS_CHN_40	SRR10438890	11409297609	17.55	96.3	INSTITUTE OF CROP SCIENCE	PRJNA589345	China	Asia	China
AS_CHN_400	SRR12190881	33726248201	12.11	98.6	UNIVERSITY OF WESTERN AUSTRALIA	PRJNA639876	China	Asia	China
AS_CHN_401	SRR12190896	12344463858	14.48	97.5	UNIVERSITY OF WESTERN AUSTRALIA	PRJNA639876	China	Asia	China
AS_CHN_402	SRR12190952	16827183993	17.66	97.5	UNIVERSITY OF WESTERN AUSTRALIA	PRJNA639876	China	Asia	China
AS_CHN_403	SRR12190974	13973102952	14.66	96.9	UNIVERSITY OF WESTERN AUSTRALIA	PRJNA639876	China	Asia	China
AS_CHN_404	SRR12191175	13095144069	13.74	96.5	UNIVERSITY OF WESTERN AUSTRALIA	PRJNA639876	China	Asia	China
AS_CHN_405	SRR12191186	16033536076	16.82	97.9	UNIVERSITY OF WESTERN AUSTRALIA	PRJNA639876	China	Asia	China
AS_CHN_406	SRR12191197	14003676580	14.69	97.5	UNIVERSITY OF WESTERN AUSTRALIA	PRJNA639876	China	Asia	China
AS_CHN_407	SRR12191203	23886955200	12.91	98.1	UNIVERSITY OF WESTERN AUSTRALIA	PRJNA639876	China	Asia	China
AS_CHN_408	SRR12191278	23832805310	25.01	98.7	UNIVERSITY OF WESTERN AUSTRALIA	PRJNA639876	China	Asia	China
AS_CHN_409	SRR12191279	22662410954	23.78	98.2	UNIVERSITY OF WESTERN AUSTRALIA	PRJNA639876	China	Asia	China
AS_CHN_41	SRR10438891	11734649953	18.37	94.7	INSTITUTE OF CROP SCIENCE	PRJNA589345	China	Asia	China
AS_CHN_410	SRR12191280	19397563055	20.35	98.4	UNIVERSITY OF WESTERN AUSTRALIA	PRJNA639876	China	Asia	China
AS_CHN_411	SRR12191285	18381963316	19.29	98.2	UNIVERSITY OF WESTERN AUSTRALIA	PRJNA639876	China	Asia	China
AS_CHN_412	SRR12191286	18086944624	14.83	98.3	UNIVERSITY OF WESTERN AUSTRALIA	PRJNA639876	China	Asia	China
AS_CHN_413	SRR12191288	20528609750	21.54	98.2	UNIVERSITY OF WESTERN AUSTRALIA	PRJNA639876	China	Asia	China
AS_CHN_414	SRR12191297	19748779004	20.72	99	UNIVERSITY OF WESTERN AUSTRALIA	PRJNA639876	China	Asia	China
AS_CHN_415	SRR12191300	19842409942	20.82	98.3	UNIVERSITY OF WESTERN AUSTRALIA	PRJNA639876	China	Asia	China
AS_CHN_416	SRR12191301	20640679916	21.66	98.3	UNIVERSITY OF WESTERN AUSTRALIA	PRJNA639876	China	Asia	China
AS_CHN_417	SRR12191304	20716905162	21.74	98.3	UNIVERSITY OF WESTERN AUSTRALIA	PRJNA639876	China	Asia	China
AS_CHN_418	SRR12191305	21156581232	22.12	98.4	UNIVERSITY OF WESTERN AUSTRALIA	PRJNA639876	China	Asia	China
AS_CHN_419	SRR12191325	33516498954	14.99	98.4	UNIVERSITY OF WESTERN AUSTRALIA	PRJNA639876	China	Asia	China
AS_CHN_42	SRR10438892	11265403344	17.11	97.9	INSTITUTE OF CROP SCIENCE	PRJNA589345	China	Asia	China
AS_CHN_420	SRR12191367	14078290137	14.77	96.9	UNIVERSITY OF WESTERN AUSTRALIA	PRJNA639876	China	Asia	China
AS_CHN_421	SRR12191378	18510213441	12.56	97.9	UNIVERSITY OF WESTERN AUSTRALIA	PRJNA639876	China	Asia	China
AS_CHN_422	SRR12191400	15676614222	16.45	97.5	UNIVERSITY OF WESTERN AUSTRALIA	PRJNA639876	China	Asia	China
AS_CHN_423	SRR12191422	17117304986	17.96	97.9	UNIVERSITY OF WESTERN AUSTRALIA	PRJNA639876	China	Asia	China
AS_CHN_424	SRR12191433	15027369600	15.77	97.6	UNIVERSITY OF WESTERN AUSTRALIA	PRJNA639876	China	Asia	China
AS_CHN_425	SRR12335640	31380475253	12.98	98.2	UNIVERSITY OF WESTERN AUSTRALIA	PRJNA639876	China	Asia	China
AS_CHN_426	SRR12335671	29971534458	13.85	98.2	UNIVERSITY OF WESTERN AUSTRALIA	PRJNA639876	China	Asia	China
AS_CHN_427	SRR12335703	15441166696	16.2	97.6	UNIVERSITY OF WESTERN AUSTRALIA	PRJNA639876	China	Asia	China
AS_CHN_428	SRR12335704	17899679046	12.15	97.8	UNIVERSITY OF WESTERN AUSTRALIA	PRJNA639876	China	Asia	China
AS_CHN_429	SRR12335714	18243919864	14.78	97.3	UNIVERSITY OF WESTERN AUSTRALIA	PRJNA639876	China	Asia	China
AS_CHN_43	SRR10438893	12544964447	31.45	97.5	INSTITUTE OF CROP SCIENCE	PRJNA589345	China	Asia	China
AS_CHN_430	SRR12335779	33127809501	14.42	98.4	UNIVERSITY OF WESTERN AUSTRALIA	PRJNA639876	China	Asia	China
AS_CHN_431	SRR12335787	20036496109	13.74	97.9	UNIVERSITY OF WESTERN AUSTRALIA	PRJNA639876	China	Asia	China
AS_CHN_432	SRR12335788	15249545077	16	98.2	UNIVERSITY OF WESTERN AUSTRALIA	PRJNA639876	China	Asia	China
AS_CHN_433	SRR12335796	17409558479	13.15	98.1	UNIVERSITY OF WESTERN AUSTRALIA	PRJNA639876	China	Asia	China
AS_CHN_434	SRR12335826	15531118837	16.3	97.8	UNIVERSITY OF WESTERN AUSTRALIA	PRJNA639876	China	Asia	China
AS_CHN_435	SRR12335835	17526551450	13.27	97.7	UNIVERSITY OF WESTERN AUSTRALIA	PRJNA639876	China	Asia	China
AS_CHN_436	SRR12335872	17131532787	15.94	98.1	UNIVERSITY OF WESTERN AUSTRALIA	PRJNA639876	China	Asia	China
AS_CHN_437	SRR12335913	18070336904	14.77	98	UNIVERSITY OF WESTERN AUSTRALIA	PRJNA639876	China	Asia	China
AS_CHN_438	SRR12335914	16685102066	11.11	97.8	UNIVERSITY OF WESTERN AUSTRALIA	PRJNA639876	China	Asia	China
AS_CHN_439	SRR12335915	17956164718	14.04	97.6	UNIVERSITY OF WESTERN AUSTRALIA	PRJNA639876	China	Asia	China
AS_CHN_44	SRR10438894	12046172319	18.78	96.3	INSTITUTE OF CROP SCIENCE	PRJNA589345	China	Asia	China
AS_CHN_440	SRR12335916	16552768762	10.97	97.1	UNIVERSITY OF WESTERN AUSTRALIA	PRJNA639876	China	Asia	China
AS_CHN_441	SRR12335920	17280579012	12.74	98.1	UNIVERSITY OF WESTERN AUSTRALIA	PRJNA639876	China	Asia	China
AS_CHN_442	SRR12335936	27238098261	10.45	98.4	UNIVERSITY OF WESTERN AUSTRALIA	PRJNA639876	China	Asia	China
AS_CHN_443	SRR12335942	16453230437	12.97	98	UNIVERSITY OF WESTERN AUSTRALIA	PRJNA639876	China	Asia	China
AS_CHN_444	SRR12335944	11994256700	14.45	98.1	UNIVERSITY OF WESTERN AUSTRALIA	PRJNA639876	China	Asia	China
AS_CHN_445	SRR12335945	12432280572	13.04	98.2	UNIVERSITY OF WESTERN AUSTRALIA	PRJNA639876	China	Asia	China
AS_CHN_446	SRR12335947	26736674361	11.53	98.4	UNIVERSITY OF WESTERN AUSTRALIA	PRJNA639876	China	Asia	China
AS_CHN_447	SRR12335955	17688031888	12.89	97.5	UNIVERSITY OF WESTERN AUSTRALIA	PRJNA639876	China	Asia	China
AS_CHN_448	SRR12335961	19701581636	12.25	98.1	UNIVERSITY OF WESTERN AUSTRALIA	PRJNA639876	China	Asia	China
AS_CHN_449	SRR12336000	29424356614	13.31	98.2	UNIVERSITY OF WESTERN AUSTRALIA	PRJNA639876	China	Asia	China
AS_CHN_45	SRR10438899	11058438659	20.47	89.5	INSTITUTE OF CROP SCIENCE	PRJNA589345	China	Asia	China
AS_CHN_450	SRR12336026	13098462229	12.58	97.5	UNIVERSITY OF WESTERN AUSTRALIA	PRJNA639876	China	Asia	China
AS_CHN_451	SRR12336028	13263936875	15.75	97.6	UNIVERSITY OF WESTERN AUSTRALIA	PRJNA639876	China	Asia	China
AS_CHN_452	SRR12336032	16681880823	12.31	97.2	UNIVERSITY OF WESTERN AUSTRALIA	PRJNA639876	China	Asia	China
AS_CHN_453	SRR12336036	16317237042	14.01	98.1	UNIVERSITY OF WESTERN AUSTRALIA	PRJNA639876	China	Asia	China
AS_CHN_454	SRR12336044	16177486938	14.58	98.2	UNIVERSITY OF WESTERN AUSTRALIA	PRJNA639876	China	Asia	China
AS_CHN_455	SRR12336045	19073491681	11.1	98.5	UNIVERSITY OF WESTERN AUSTRALIA	PRJNA639876	China	Asia	China
AS_CHN_456	SRR12336046	17345480015	10.78	98	UNIVERSITY OF WESTERN AUSTRALIA	PRJNA639876	China	Asia	China
AS_CHN_457	SRR12336047	16409160609	13.4	97.6	UNIVERSITY OF WESTERN AUSTRALIA	PRJNA639876	China	Asia	China
AS_CHN_458	SRR12336058	15483225418	16.25	98	UNIVERSITY OF WESTERN AUSTRALIA	PRJNA639876	China	Asia	China
AS_CHN_459	SRR12336063	16212918328	17.01	98.2	UNIVERSITY OF WESTERN AUSTRALIA	PRJNA639876	China	Asia	China
AS_CHN_46	SRR10438903	12285005041	18.31	97.1	INSTITUTE OF CROP SCIENCE	PRJNA589345	China	Asia	China
AS_CHN_460	SRR12336084	16271051534	14.26	98	UNIVERSITY OF WESTERN AUSTRALIA	PRJNA639876	China	Asia	China
AS_CHN_461	SRR12336102	17500021913	15.03	98.1	UNIVERSITY OF WESTERN AUSTRALIA	PRJNA639876	China	Asia	China
AS_CHN_462	SRR12336103	17566460203	13.27	97.5	UNIVERSITY OF WESTERN AUSTRALIA	PRJNA639876	China	Asia	China
AS_CHN_463	SRR12336124	28463929694	12.09	98.7	UNIVERSITY OF WESTERN AUSTRALIA	PRJNA639876	China	Asia	China
AS_CHN_464	SRR12336131	33111599347	11.12	98.1	UNIVERSITY OF WESTERN AUSTRALIA	PRJNA639876	China	Asia	China
AS_CHN_465	SRR12336162	14815460661	15.55	97.2	UNIVERSITY OF WESTERN AUSTRALIA	PRJNA639876	China	Asia	China
AS_CHN_466	SRR12336163	13673417165	14.35	97.9	UNIVERSITY OF WESTERN AUSTRALIA	PRJNA639876	China	Asia	China
AS_CHN_467	SRR12366107	15081416377	15.82	96.9	UNIVERSITY OF WESTERN AUSTRALIA	PRJNA639876	China	Asia	China
AS_CHN_468	SRR12366108	13870560095	15.41	97.1	UNIVERSITY OF WESTERN AUSTRALIA	PRJNA639876	China	Asia	China
AS_CHN_469	SRR12366109	16874034627	17.71	97.7	UNIVERSITY OF WESTERN AUSTRALIA	PRJNA639876	China	Asia	China
AS_CHN_47	SRR10438904	11151819479	19.14	93.6	INSTITUTE OF CROP SCIENCE	PRJNA589345	China	Asia	China
AS_CHN_470	SRR12366110	13226181760	15.2	96.8	UNIVERSITY OF WESTERN AUSTRALIA	PRJNA639876	China	Asia	China
AS_CHN_471	SRR12366111	16113696504	16.91	97.3	UNIVERSITY OF WESTERN AUSTRALIA	PRJNA639876	China	Asia	China
AS_CHN_472	SRR12366112	7099619497	7.45	95.1	UNIVERSITY OF WESTERN AUSTRALIA	PRJNA639876	China	Asia	China
AS_CHN_473	SRR12366113	9554053352	10.02	95.3	UNIVERSITY OF WESTERN AUSTRALIA	PRJNA639876	China	Asia	China
AS_CHN_474	SRR12366116	9926420412	10.42	97	UNIVERSITY OF WESTERN AUSTRALIA	PRJNA639876	China	Asia	China
AS_CHN_475	SRR12366117	17091496170	17.93	97.4	UNIVERSITY OF WESTERN AUSTRALIA	PRJNA639876	China	Asia	China
AS_CHN_476	SRR12366118	18126615415	18.52	97.9	UNIVERSITY OF WESTERN AUSTRALIA	PRJNA639876	China	Asia	China
AS_CHN_477	SRR12366119	15655866559	12.9	97.1	UNIVERSITY OF WESTERN AUSTRALIA	PRJNA639876	China	Asia	China
AS_CHN_478	SRR12366120	13237364650	13.85	97.2	UNIVERSITY OF WESTERN AUSTRALIA	PRJNA639876	China	Asia	China
AS_CHN_479	SRR12366121	16445138612	17.26	97.2	UNIVERSITY OF WESTERN AUSTRALIA	PRJNA639876	China	Asia	China
AS_CHN_48	SRR10438906	10838810779	34.76	95.9	INSTITUTE OF CROP SCIENCE	PRJNA589345	China	Asia	China
AS_CHN_480	SRR12366122	15442641632	14.98	97.3	UNIVERSITY OF WESTERN AUSTRALIA	PRJNA639876	China	Asia	China
AS_CHN_481	SRR12366123	14482988046	14.67	97.3	UNIVERSITY OF WESTERN AUSTRALIA	PRJNA639876	China	Asia	China
AS_CHN_482	SRR12366124	16927222795	17.76	97.4	UNIVERSITY OF WESTERN AUSTRALIA	PRJNA639876	China	Asia	China
AS_CHN_483	SRR12366125	15240371695	14.63	97.3	UNIVERSITY OF WESTERN AUSTRALIA	PRJNA639876	China	Asia	China
AS_CHN_484	SRR12366127	14869657108	13.93	97.3	UNIVERSITY OF WESTERN AUSTRALIA	PRJNA639876	China	Asia	China
AS_CHN_485	SRR12366128	15845973888	16.63	97.2	UNIVERSITY OF WESTERN AUSTRALIA	PRJNA639876	China	Asia	China
AS_CHN_486	SRR12366129	13273103207	14.12	97.4	UNIVERSITY OF WESTERN AUSTRALIA	PRJNA639876	China	Asia	China
AS_CHN_487	SRR12366131	12238597367	13.23	97.4	UNIVERSITY OF WESTERN AUSTRALIA	PRJNA639876	China	Asia	China
AS_CHN_488	SRR12366132	11696018098	15.69	97.3	UNIVERSITY OF WESTERN AUSTRALIA	PRJNA639876	China	Asia	China
AS_CHN_489	SRR12366136	17549733991	18.41	97.4	UNIVERSITY OF WESTERN AUSTRALIA	PRJNA639876	China	Asia	China
AS_CHN_49	SRR10438907	11192235783	18.74	96.5	INSTITUTE OF CROP SCIENCE	PRJNA589345	China	Asia	China
AS_CHN_490	SRR12366139	13770028991	15.65	97.4	UNIVERSITY OF WESTERN AUSTRALIA	PRJNA639876	China	Asia	China
AS_CHN_491	SRR12366146	10106191066	14.68	96.3	UNIVERSITY OF WESTERN AUSTRALIA	PRJNA639876	China	Asia	China
AS_CHN_492	SRR12366147	12000619899	14.13	97.1	UNIVERSITY OF WESTERN AUSTRALIA	PRJNA639876	China	Asia	China
AS_CHN_493	SRR12366149	11686386273	16.91	96.7	UNIVERSITY OF WESTERN AUSTRALIA	PRJNA639876	China	Asia	China
AS_CHN_494	SRR12366161	12579348664	14.35	97.2	UNIVERSITY OF WESTERN AUSTRALIA	PRJNA639876	China	Asia	China
AS_CHN_495	SRR12366169	12764841042	13.44	97.6	UNIVERSITY OF WESTERN AUSTRALIA	PRJNA639876	China	Asia	China
AS_CHN_496	SRR12366170	14588184343	15.31	97.4	UNIVERSITY OF WESTERN AUSTRALIA	PRJNA639876	China	Asia	China
AS_CHN_497	SRR12366171	12062566618	13.91	97	UNIVERSITY OF WESTERN AUSTRALIA	PRJNA639876	China	Asia	China
AS_CHN_498	SRR12366173	11682483750	12.58	97.2	UNIVERSITY OF WESTERN AUSTRALIA	PRJNA639876	China	Asia	China
AS_CHN_499	SRR12366193	14285853132	14.93	97.8	UNIVERSITY OF WESTERN AUSTRALIA	PRJNA639876	China	Asia	China
AS_CHN_5	SRR10093031	38386568403	11.94	97.9	FRASERGEN BIOINFORMATICS INC	PRJNA561626	China	Asia	China
AS_CHN_50	SRR10438912	10706472237	21.02	95.8	INSTITUTE OF CROP SCIENCE	PRJNA589345	China	Asia	China
AS_CHN_500	SRR12366194	14916227627	12.65	97.7	UNIVERSITY OF WESTERN AUSTRALIA	PRJNA639876	China	Asia	China
AS_CHN_501	SRR12366195	16526194582	16.1	97.5	UNIVERSITY OF WESTERN AUSTRALIA	PRJNA639876	China	Asia	China
AS_CHN_502	SRR12366196	14193891561	12.64	98	UNIVERSITY OF WESTERN AUSTRALIA	PRJNA639876	China	Asia	China
AS_CHN_503	SRR12366197	12721178633	12.18	97.7	UNIVERSITY OF WESTERN AUSTRALIA	PRJNA639876	China	Asia	China
AS_CHN_504	SRR12366198	15469397343	16.23	97.6	UNIVERSITY OF WESTERN AUSTRALIA	PRJNA639876	China	Asia	China
AS_CHN_505	SRR12366199	16190908747	16.99	97.9	UNIVERSITY OF WESTERN AUSTRALIA	PRJNA639876	China	Asia	China
AS_CHN_506	SRR12366200	14451985861	15.16	97.4	UNIVERSITY OF WESTERN AUSTRALIA	PRJNA639876	China	Asia	China
AS_CHN_507	SRR12366202	1523145698	16.23	97.6	UNIVERSITY OF WESTERN AUSTRALIA	PRJNA639876	China	Asia	China
AS_CHN_508	SRR12366203	10527460198	14.45	96.9	UNIVERSITY OF WESTERN AUSTRALIA	PRJNA639876	China	Asia	China
AS_CHN_509	SRR12366204	11583874460	12.03	97	UNIVERSITY OF WESTERN AUSTRALIA	PRJNA639876	China	Asia	China
AS_CHN_51	SRR10438914	11350163948	18.27	96.4	INSTITUTE OF CROP SCIENCE	PRJNA589345	China	Asia	China
AS_CHN_510	SRR12366208	10425938442	14.04	96.8	UNIVERSITY OF WESTERN AUSTRALIA	PRJNA639876	China	Asia	China
AS_CHN_511	SRR12366209	16623929132	17.44	97.9	UNIVERSITY OF WESTERN AUSTRALIA	PRJNA639876	China	Asia	China
AS_CHN_512	SRR12366210	14758809892	12.91	97.5	UNIVERSITY OF WESTERN AUSTRALIA	PRJNA639876	China	Asia	China
AS_CHN_513	SRR12366211	13227224987	12.03	97.4	UNIVERSITY OF WESTERN AUSTRALIA	PRJNA639876	China	Asia	China
AS_CHN_514	SRR12366213	13668183357	13.17	97.8	UNIVERSITY OF WESTERN AUSTRALIA	PRJNA639876	China	Asia	China
AS_CHN_515	SRR12366214	14762431396	14.12	97.1	UNIVERSITY OF WESTERN AUSTRALIA	PRJNA639876	China	Asia	China
AS_CHN_516	SRR12366215	15849492254	11.28	97.8	UNIVERSITY OF WESTERN AUSTRALIA	PRJNA639876	China	Asia	China
AS_CHN_517	SRR12366216	17617709222	18.49	97.8	UNIVERSITY OF WESTERN AUSTRALIA	PRJNA639876	China	Asia	China
AS_CHN_518	SRR12366217	16482800942	12.78	97.6	UNIVERSITY OF WESTERN AUSTRALIA	PRJNA639876	China	Asia	China
AS_CHN_519	SRR12366218	14265798648	14.02	97.7	UNIVERSITY OF WESTERN AUSTRALIA	PRJNA639876	China	Asia	China
AS_CHN_52	SRR10438916	11467834912	36.65	95.9	INSTITUTE OF CROP SCIENCE	PRJNA589345	China	Asia	China
AS_CHN_520	SRR12366220	14831621031	14.59	97	UNIVERSITY OF WESTERN AUSTRALIA	PRJNA639876	China	Asia	China
AS_CHN_521	SRR12366221	14127870310	13.46	95.9	UNIVERSITY OF WESTERN AUSTRALIA	PRJNA639876	China	Asia	China
AS_CHN_522	SRR12366223	12085428381	13.2	97.2	UNIVERSITY OF WESTERN AUSTRALIA	PRJNA639876	China	Asia	China
AS_CHN_523	SRR12366224	13744642999	13.84	97.5	UNIVERSITY OF WESTERN AUSTRALIA	PRJNA639876	China	Asia	China
AS_CHN_524	SRR12366227	14046503006	13.45	97.4	UNIVERSITY OF WESTERN AUSTRALIA	PRJNA639876	China	Asia	China
AS_CHN_525	SRR12366228	17125621165	18.2	97.4	UNIVERSITY OF WESTERN AUSTRALIA	PRJNA639876	China	Asia	China
AS_CHN_526	SRR12366229	13068130235	14.31	97.2	UNIVERSITY OF WESTERN AUSTRALIA	PRJNA639876	China	Asia	China
AS_CHN_527	SRR12366230	14820253594	11.65	96.7	UNIVERSITY OF WESTERN AUSTRALIA	PRJNA639876	China	Asia	China
AS_CHN_528	SRR12366244	18321546421	19.26	97.5	UNIVERSITY OF WESTERN AUSTRALIA	PRJNA639876	China	Asia	China
AS_CHN_529	SRR12366267	13135573760	14.94	96.6	UNIVERSITY OF WESTERN AUSTRALIA	PRJNA639876	China	Asia	China
AS_CHN_53	SRR10438917	10843294543	20.31	97.6	INSTITUTE OF CROP SCIENCE	PRJNA589345	China	Asia	China
AS_CHN_530	SRR12366268	15066572260	13.02	97.4	UNIVERSITY OF WESTERN AUSTRALIA	PRJNA639876	China	Asia	China
AS_CHN_531	SRR12366269	13793422186	12.94	98.1	UNIVERSITY OF WESTERN AUSTRALIA	PRJNA639876	China	Asia	China
AS_CHN_532	SRR12366270	14204893314	14.19	97.7	UNIVERSITY OF WESTERN AUSTRALIA	PRJNA639876	China	Asia	China
AS_CHN_533	SRR12366271	13584837153	14.05	97.3	UNIVERSITY OF WESTERN AUSTRALIA	PRJNA639876	China	Asia	China
AS_CHN_534	SRR12366272	15406032701	13.25	96.1	UNIVERSITY OF WESTERN AUSTRALIA	PRJNA639876	China	Asia	China
AS_CHN_535	SRR12366273	15099952646	14.24	97.4	UNIVERSITY OF WESTERN AUSTRALIA	PRJNA639876	China	Asia	China
AS_CHN_536	SRR12366274	13793437921	14.45	97.7	UNIVERSITY OF WESTERN AUSTRALIA	PRJNA639876	China	Asia	China
AS_CHN_537	SRR12366275	14414281305	12.42	97.2	UNIVERSITY OF WESTERN AUSTRALIA	PRJNA639876	China	Asia	China
AS_CHN_538	SRR12366276	14409510825	14.58	97.5	UNIVERSITY OF WESTERN AUSTRALIA	PRJNA639876	China	Asia	China
AS_CHN_539	SRR12366277	14599981138	11.58	97.4	UNIVERSITY OF WESTERN AUSTRALIA	PRJNA639876	China	Asia	China
AS_CHN_54	SRR10438918	11661689776	18.12	91.8	INSTITUTE OF CROP SCIENCE	PRJNA589345	China	Asia	China
AS_CHN_540	SRR12366278	15907235260	13.39	97.9	UNIVERSITY OF WESTERN AUSTRALIA	PRJNA639876	China	Asia	China
AS_CHN_541	SRR12366279	15603786444	11.38	97.7	UNIVERSITY OF WESTERN AUSTRALIA	PRJNA639876	China	Asia	China
AS_CHN_542	SRR12366281	13081621409	12.61	97.8	UNIVERSITY OF WESTERN AUSTRALIA	PRJNA639876	China	Asia	China
AS_CHN_543	SRR12366282	14805103228	14.63	98.2	UNIVERSITY OF WESTERN AUSTRALIA	PRJNA639876	China	Asia	China
AS_CHN_544	SRR12366286	10234452338	16.26	97.9	UNIVERSITY OF WESTERN AUSTRALIA	PRJNA639876	China	Asia	China
AS_CHN_545	SRR12366289	15042362619	16.09	98	UNIVERSITY OF WESTERN AUSTRALIA	PRJNA639876	China	Asia	China
AS_CHN_546	SRR12366291	13156817721	13.14	97	UNIVERSITY OF WESTERN AUSTRALIA	PRJNA639876	China	Asia	China
AS_CHN_547	SRR12366295	8157073059	14	96.7	UNIVERSITY OF WESTERN AUSTRALIA	PRJNA639876	China	Asia	China
AS_CHN_548	SRR12366299	12079801217	13.18	97.4	UNIVERSITY OF WESTERN AUSTRALIA	PRJNA639876	China	Asia	China
AS_CHN_549	SRR12366310	14418213509	14.8	97.5	UNIVERSITY OF WESTERN AUSTRALIA	PRJNA639876	China	Asia	China
AS_CHN_55	SRR10438919	11436887355	20.29	96.9	INSTITUTE OF CROP SCIENCE	PRJNA589345	China	Asia	China
AS_CHN_550	SRR12366312	15975201748	12.09	97.6	UNIVERSITY OF WESTERN AUSTRALIA	PRJNA639876	China	Asia	China
AS_CHN_551	SRR12366313	15321365311	12.17	97.9	UNIVERSITY OF WESTERN AUSTRALIA	PRJNA639876	China	Asia	China
AS_CHN_552	SRR12366315	16200608811	12.72	97.9	UNIVERSITY OF WESTERN AUSTRALIA	PRJNA639876	China	Asia	China
AS_CHN_553	SRR12366317	15954693820	13.43	97.8	UNIVERSITY OF WESTERN AUSTRALIA	PRJNA639876	China	Asia	China
AS_CHN_554	SRR12366318	15760709578	12.03	97.1	UNIVERSITY OF WESTERN AUSTRALIA	PRJNA639876	China	Asia	China
AS_CHN_555	SRR12366340	12497586300	18.26	95.3	UNIVERSITY OF WESTERN AUSTRALIA	PRJNA639876	China	Asia	China
AS_CHN_556	SRR12366341	18176488876	19.07	97.6	UNIVERSITY OF WESTERN AUSTRALIA	PRJNA639876	China	Asia	China
AS_CHN_557	SRR12366343	15429452410	21.77	97.4	UNIVERSITY OF WESTERN AUSTRALIA	PRJNA639876	China	Asia	China
AS_CHN_558	SRR12366346	14001782599	20.09	97.7	UNIVERSITY OF WESTERN AUSTRALIA	PRJNA639876	China	Asia	China
AS_CHN_559	SRR12366349	12691659167	18.63	97.7	UNIVERSITY OF WESTERN AUSTRALIA	PRJNA639876	China	Asia	China
AS_CHN_56	SRR10438921	10573238012	18.39	96.6	INSTITUTE OF CROP SCIENCE	PRJNA589345	China	Asia	China
AS_CHN_560	SRR12366352	12751829699	21.11	97.6	UNIVERSITY OF WESTERN AUSTRALIA	PRJNA639876	China	Asia	China
AS_CHN_561	SRR12366353	15915253974	22.65	98	UNIVERSITY OF WESTERN AUSTRALIA	PRJNA639876	China	Asia	China
AS_CHN_562	SRR12366354	16669558297	22.44	97.7	UNIVERSITY OF WESTERN AUSTRALIA	PRJNA639876	China	Asia	China
AS_CHN_563	SRR12366355	18329713601	19.23	97.4	UNIVERSITY OF WESTERN AUSTRALIA	PRJNA639876	China	Asia	China
AS_CHN_564	SRR12366356	21319086973	22.37	97.6	UNIVERSITY OF WESTERN AUSTRALIA	PRJNA639876	China	Asia	China
AS_CHN_565	SRR12366357	20063516997	21.05	98.1	UNIVERSITY OF WESTERN AUSTRALIA	PRJNA639876	China	Asia	China
AS_CHN_566	SRR12366359	19162019013	20.11	97.9	UNIVERSITY OF WESTERN AUSTRALIA	PRJNA639876	China	Asia	China
AS_CHN_567	SRR12366360	17245380142	18.1	97.7	UNIVERSITY OF WESTERN AUSTRALIA	PRJNA639876	China	Asia	China
AS_CHN_568	SRR12366361	16234821096	32.36	97.7	UNIVERSITY OF WESTERN AUSTRALIA	PRJNA639876	China	Asia	China
AS_CHN_569	SRR12366362	17553881348	18.42	97.9	UNIVERSITY OF WESTERN AUSTRALIA	PRJNA639876	China	Asia	China
AS_CHN_57	SRR10438922	10847522235	17.98	97	INSTITUTE OF CROP SCIENCE	PRJNA589345	China	Asia	China
AS_CHN_570	SRR12366371	11539123849	25.06	97.5	UNIVERSITY OF WESTERN AUSTRALIA	PRJNA639876	China	Asia	China
AS_CHN_571	SRR12366376	15161893613	21.62	97.4	UNIVERSITY OF WESTERN AUSTRALIA	PRJNA639876	China	Asia	China
AS_CHN_572	SRR12366377	15946774066	23.36	97.6	UNIVERSITY OF WESTERN AUSTRALIA	PRJNA639876	China	Asia	China
AS_CHN_573	SRR12366378	16653253175	23.76	97.5	UNIVERSITY OF WESTERN AUSTRALIA	PRJNA639876	China	Asia	China
AS_CHN_574	SRR12366379	16149933601	23.29	97.6	UNIVERSITY OF WESTERN AUSTRALIA	PRJNA639876	China	Asia	China
AS_CHN_575	SRR12366380	17334488667	18.19	97.9	UNIVERSITY OF WESTERN AUSTRALIA	PRJNA639876	China	Asia	China
AS_CHN_576	SRR12366381	18795957105	19.72	97.5	UNIVERSITY OF WESTERN AUSTRALIA	PRJNA639876	China	Asia	China
AS_CHN_577	SRR12366382	15774539330	23.51	97.4	UNIVERSITY OF WESTERN AUSTRALIA	PRJNA639876	China	Asia	China
AS_CHN_578	SRR12366383	14857356633	27.09	97.4	UNIVERSITY OF WESTERN AUSTRALIA	PRJNA639876	China	Asia	China
AS_CHN_579	SRR12366384	16257837293	21.89	97.3	UNIVERSITY OF WESTERN AUSTRALIA	PRJNA639876	China	Asia	China
AS_CHN_58	SRR10438923	10912824730	18.96	96.5	INSTITUTE OF CROP SCIENCE	PRJNA589345	China	Asia	China
AS_CHN_580	SRR12366385	15663206608	26.11	97.8	UNIVERSITY OF WESTERN AUSTRALIA	PRJNA639876	China	Asia	China
AS_CHN_581	SRR12366387	17516497387	18.38	97.8	UNIVERSITY OF WESTERN AUSTRALIA	PRJNA639876	China	Asia	China
AS_CHN_582	SRR12366389	14608425394	23.72	97.1	UNIVERSITY OF WESTERN AUSTRALIA	PRJNA639876	China	Asia	China
AS_CHN_583	SRR12366393	12198147820	24.48	96.9	UNIVERSITY OF WESTERN AUSTRALIA	PRJNA639876	China	Asia	China
AS_CHN_584	SRR12366394	16802404285	17.63	96.6	UNIVERSITY OF WESTERN AUSTRALIA	PRJNA639876	China	Asia	China
AS_CHN_585	SRR12366395	16979157576	12.98	97.2	UNIVERSITY OF WESTERN AUSTRALIA	PRJNA639876	China	Asia	China
AS_CHN_586	SRR12366396	14408251089	15.81	96.4	UNIVERSITY OF WESTERN AUSTRALIA	PRJNA639876	China	Asia	China
AS_CHN_587	SRR12366398	13419528813	22.54	96.8	UNIVERSITY OF WESTERN AUSTRALIA	PRJNA639876	China	Asia	China
AS_CHN_588	SRR12366399	16394092503	17.2	97.3	UNIVERSITY OF WESTERN AUSTRALIA	PRJNA639876	China	Asia	China
AS_CHN_589	SRR12366400	15671756715	25.3	97.5	UNIVERSITY OF WESTERN AUSTRALIA	PRJNA639876	China	Asia	China
AS_CHN_59	SRR10438924	11084859099	18.61	95.1	INSTITUTE OF CROP SCIENCE	PRJNA589345	China	Asia	China
AS_CHN_590	SRR12366432	11568873380	25.66	97.5	UNIVERSITY OF WESTERN AUSTRALIA	PRJNA639876	China	Asia	China
AS_CHN_591	SRR12366443	13846860734	23.87	97.7	UNIVERSITY OF WESTERN AUSTRALIA	PRJNA639876	China	Asia	China
AS_CHN_592	SRR12366445	15570989696	16.34	98.1	UNIVERSITY OF WESTERN AUSTRALIA	PRJNA639876	China	Asia	China
AS_CHN_593	SRR12366446	10294653272	17.2	96	UNIVERSITY OF WESTERN AUSTRALIA	PRJNA639876	China	Asia	China
AS_CHN_594	SRR12366449	14353349636	21.58	97.3	UNIVERSITY OF WESTERN AUSTRALIA	PRJNA639876	China	Asia	China
AS_CHN_595	SRR12366460	12356366387	33.75	97.6	UNIVERSITY OF WESTERN AUSTRALIA	PRJNA639876	China	Asia	China
AS_CHN_596	SRR12366465	11896818723	31.19	97.9	UNIVERSITY OF WESTERN AUSTRALIA	PRJNA639876	China	Asia	China
AS_CHN_597	SRR12366467	12984972760	14.39	97.6	UNIVERSITY OF WESTERN AUSTRALIA	PRJNA639876	China	Asia	China
AS_CHN_598	SRR12366488	14057792448	29.34	98.3	UNIVERSITY OF WESTERN AUSTRALIA	PRJNA639876	China	Asia	China
AS_CHN_599	SRR12366490	13403558303	28.77	97.9	UNIVERSITY OF WESTERN AUSTRALIA	PRJNA639876	China	Asia	China
AS_CHN_6	SRR10296600	41555778358	13.72	99.5	FRASERGEN BIOINFORMATICS INC	PRJNA561626	China	Asia	China
AS_CHN_60	SRR10438927	11551033086	18.79	96	INSTITUTE OF CROP SCIENCE	PRJNA589345	China	Asia	China
AS_CHN_600	SRR12366491	16403080800	31.17	98.2	UNIVERSITY OF WESTERN AUSTRALIA	PRJNA639876	China	Asia	China
AS_CHN_601	SRR12366492	16693301752	14.04	97.9	UNIVERSITY OF WESTERN AUSTRALIA	PRJNA639876	China	Asia	China
AS_CHN_602	SRR12366493	14724809591	24.08	97.9	UNIVERSITY OF WESTERN AUSTRALIA	PRJNA639876	China	Asia	China
AS_CHN_603	SRR12366494	16999183383	21.06	97.9	UNIVERSITY OF WESTERN AUSTRALIA	PRJNA639876	China	Asia	China
AS_CHN_604	SRR12366495	16763660979	14.21	98.2	UNIVERSITY OF WESTERN AUSTRALIA	PRJNA639876	China	Asia	China
AS_CHN_605	SRR12366496	14293519599	11.18	97.8	UNIVERSITY OF WESTERN AUSTRALIA	PRJNA639876	China	Asia	China
AS_CHN_606	SRR12366499	15879401049	16.66	97.8	UNIVERSITY OF WESTERN AUSTRALIA	PRJNA639876	China	Asia	China
AS_CHN_607	SRR12366500	13843904960	17.51	97.9	UNIVERSITY OF WESTERN AUSTRALIA	PRJNA639876	China	Asia	China
AS_CHN_608	SRR12366511	10753087613	19.18	98.2	UNIVERSITY OF WESTERN AUSTRALIA	PRJNA639876	China	Asia	China
AS_CHN_609	SRR12366512	15585363180	18.91	97.2	UNIVERSITY OF WESTERN AUSTRALIA	PRJNA639876	China	Asia	China
AS_CHN_61	SRR10438928	11124815949	17.33	96.1	INSTITUTE OF CROP SCIENCE	PRJNA589345	China	Asia	China
AS_CHN_610	SRR12366513	12350895411	33.11	97.9	UNIVERSITY OF WESTERN AUSTRALIA	PRJNA639876	China	Asia	China
AS_CHN_611	SRR12366519	14247480088	39.17	97	UNIVERSITY OF WESTERN AUSTRALIA	PRJNA639876	China	Asia	China
AS_CHN_612	SRR12366520	17318180682	35.39	97.7	UNIVERSITY OF WESTERN AUSTRALIA	PRJNA639876	China	Asia	China
AS_CHN_613	SRR12366521	16243682681	37.52	97.3	UNIVERSITY OF WESTERN AUSTRALIA	PRJNA639876	China	Asia	China
AS_CHN_614	SRR12366522	17122210418	36.37	96.9	UNIVERSITY OF WESTERN AUSTRALIA	PRJNA639876	China	Asia	China
AS_CHN_615	SRR12366523	16427608744	36.03	96.4	UNIVERSITY OF WESTERN AUSTRALIA	PRJNA639876	China	Asia	China
AS_CHN_616	SRR12366525	9423273027	19.53	97.2	UNIVERSITY OF WESTERN AUSTRALIA	PRJNA639876	China	Asia	China
AS_CHN_617	SRR12366526	14667393406	22.18	97.3	UNIVERSITY OF WESTERN AUSTRALIA	PRJNA639876	China	Asia	China
AS_CHN_618	SRR12366527	16023505826	19.54	97.6	UNIVERSITY OF WESTERN AUSTRALIA	PRJNA639876	China	Asia	China
AS_CHN_619	SRR12366529	15170849942	23.8	97.4	UNIVERSITY OF WESTERN AUSTRALIA	PRJNA639876	China	Asia	China
AS_CHN_62	SRR10438929	11553625374	17.5	96.6	INSTITUTE OF CROP SCIENCE	PRJNA589345	China	Asia	China
AS_CHN_620	SRR12366530	16263298043	12.52	97	UNIVERSITY OF WESTERN AUSTRALIA	PRJNA639876	China	Asia	China
AS_CHN_621	SRR12366531	15327518466	25.25	97.7	UNIVERSITY OF WESTERN AUSTRALIA	PRJNA639876	China	Asia	China
AS_CHN_622	SRR12366532	16553725904	17.37	97.5	UNIVERSITY OF WESTERN AUSTRALIA	PRJNA639876	China	Asia	China
AS_CHN_623	SRR12366534	15340728212	25.06	97.7	UNIVERSITY OF WESTERN AUSTRALIA	PRJNA639876	China	Asia	China
AS_CHN_624	SRR12366535	13868415489	26.18	97.4	UNIVERSITY OF WESTERN AUSTRALIA	PRJNA639876	China	Asia	China
AS_CHN_625	SRR12366536	14177003744	25.19	97.8	UNIVERSITY OF WESTERN AUSTRALIA	PRJNA639876	China	Asia	China
AS_CHN_626	SRR12366537	18854014038	19.78	98.5	UNIVERSITY OF WESTERN AUSTRALIA	PRJNA639876	China	Asia	China
AS_CHN_627	SRR12366538	16446208239	22.62	97.8	UNIVERSITY OF WESTERN AUSTRALIA	PRJNA639876	China	Asia	China
AS_CHN_628	SRR12366565	17328587140	10.45	98.2	UNIVERSITY OF WESTERN AUSTRALIA	PRJNA639876	China	Asia	China
AS_CHN_629	SRR12416444	34446632742	19.35	99	HUAZHONG AGRICULTURAL UNIVERSITY	PRJNA412346	China	Asia	China: Wuhan
AS_CHN_63	SRR11190996	12194289264	20.01	97.5	GUANGZHOU UNIVERSITY	PRJNA608146	China	Asia	China:Guizhou
AS_CHN_630	SRR1734562	33920198366	12.67	95.6	NORTHEAST INSTITUTE OF GEOGRAPHY AND AGROECOLOGY,	PRJNA270955	China	Asia	China
AS_CHN_631	SRR5479851	17633130326	14.1	97.6	UNIVERSITY OF MISSOURI	PRJNA384190	China	Asia	China
AS_CHN_632	SRR5479852	19240039263	14.21	98.1	UNIVERSITY OF MISSOURI	PRJNA384190	China	Asia	China
AS_CHN_633	SRR5479855	19378083005	13.61	98	UNIVERSITY OF MISSOURI	PRJNA384190	China	Asia	China
AS_CHN_634	SRR5479856	17368938725	13.7	98.3	UNIVERSITY OF MISSOURI	PRJNA384190	China	Asia	China
AS_CHN_635	SRR5479857	16997003672	13.58	97.8	UNIVERSITY OF MISSOURI	PRJNA384190	China	Asia	China
AS_CHN_636	SRR5479858	15025767929	13.74	97.9	UNIVERSITY OF MISSOURI	PRJNA384190	China	Asia	China
AS_CHN_637	SRR5479859	19778394908	13.64	97.8	UNIVERSITY OF MISSOURI	PRJNA384190	China	Asia	China
AS_CHN_638	SRR5479860	14748758677	13.71	97.7	UNIVERSITY OF MISSOURI	PRJNA384190	China	Asia	China
AS_CHN_639	SRR5479861	17767281000	13.68	98.1	UNIVERSITY OF MISSOURI	PRJNA384190	China	Asia	China
AS_CHN_64	SRR11190997	12677042322	18.2	98.1	GUANGZHOU UNIVERSITY	PRJNA608146	China	Asia	China:Guizhou
AS_CHN_640	SRR5479862	17234760512	15.47	97.8	UNIVERSITY OF MISSOURI	PRJNA384190	China	Asia	China
AS_CHN_641	SRR5479863	17919646291	13.94	97.9	UNIVERSITY OF MISSOURI	PRJNA384190	China	Asia	China
AS_CHN_642	SRR5479864	17152045933	13.92	98.2	UNIVERSITY OF MISSOURI	PRJNA384190	China	Asia	China
AS_CHN_643	SRR5479865	16536875119	13.51	97.8	UNIVERSITY OF MISSOURI	PRJNA384190	China	Asia	China
AS_CHN_644	SRR5479866	17903111519	13.57	98.2	UNIVERSITY OF MISSOURI	PRJNA384190	China	Asia	China
AS_CHN_645	SRR5479867	17757111470	15.26	98.4	UNIVERSITY OF MISSOURI	PRJNA384190	China	Asia	China
AS_CHN_646	SRR5479868	16702302106	13.92	98	UNIVERSITY OF MISSOURI	PRJNA384190	China	Asia	China
AS_CHN_647	SRR5479869	16126328067	13.62	98.1	UNIVERSITY OF MISSOURI	PRJNA384190	China	Asia	China
AS_CHN_648	SRR5479870	15449802991	13.59	98.3	UNIVERSITY OF MISSOURI	PRJNA384190	China	Asia	China
AS_CHN_649	SRR5479871	16797013160	13.64	98.1	UNIVERSITY OF MISSOURI	PRJNA384190	China	Asia	China
AS_CHN_65	SRR11190998	12159577741	17.22	97.5	GUANGZHOU UNIVERSITY	PRJNA608146	China	Asia	China:Hubei
AS_CHN_650	SRR5479872	17166399458	13.96	98.3	UNIVERSITY OF MISSOURI	PRJNA384190	China	Asia	China
AS_CHN_651	SRR5479874	14778340622	13.57	98.1	UNIVERSITY OF MISSOURI	PRJNA384190	China	Asia	China
AS_CHN_652	SRR5479875	16122901603	13.62	98.2	UNIVERSITY OF MISSOURI	PRJNA384190	China	Asia	China
AS_CHN_653	SRR5479878	20743644013	14.04	98.2	UNIVERSITY OF MISSOURI	PRJNA384190	China	Asia	China
AS_CHN_654	SRR5479879	12181866005	17.38	97.9	UNIVERSITY OF MISSOURI	PRJNA384190	China	Asia	China
AS_CHN_655	SRR5479881	15456697723	19.54	98.1	UNIVERSITY OF MISSOURI	PRJNA384190	China	Asia	China
AS_CHN_656	SRR5479882	27904733952	15.94	98	UNIVERSITY OF MISSOURI	PRJNA384190	China	Asia	China
AS_CHN_657	SRR5479884	15318351478	19.53	96.9	UNIVERSITY OF MISSOURI	PRJNA384190	China	Asia	China
AS_CHN_658	SRR5479885	16187713089	22.65	98	UNIVERSITY OF MISSOURI	PRJNA384190	China	Asia	China
AS_CHN_659	SRR5479886	14941852748	18.9	98.2	UNIVERSITY OF MISSOURI	PRJNA384190	China	Asia	China
AS_CHN_66	SRR11190999	11182422675	17.25	97.6	GUANGZHOU UNIVERSITY	PRJNA608146	China	Asia	China:Jiangsu
AS_CHN_660	SRR5479887	18148033860	21.11	98.5	UNIVERSITY OF MISSOURI	PRJNA384190	China	Asia	China
AS_CHN_661	SRR5479888	17862338349	22.86	98	UNIVERSITY OF MISSOURI	PRJNA384190	China	Asia	China
AS_CHN_662	SRR5479889	15923905471	19.59	97.9	UNIVERSITY OF MISSOURI	PRJNA384190	China	Asia	China
AS_CHN_663	SRR5479890	16161893394	20.86	98.2	UNIVERSITY OF MISSOURI	PRJNA384190	China	Asia	China
AS_CHN_664	SRR5479891	16731994894	14.93	98	UNIVERSITY OF MISSOURI	PRJNA384190	China	Asia	China
AS_CHN_665	SRR5479892	15917970128	27.74	98	UNIVERSITY OF MISSOURI	PRJNA384190	China	Asia	China
AS_CHN_666	SRR5479893	17148362418	19.29	98	UNIVERSITY OF MISSOURI	PRJNA384190	China	Asia	China
AS_CHN_667	SRR5479894	17443424475	15.26	98.2	UNIVERSITY OF MISSOURI	PRJNA384190	China	Asia	China
AS_CHN_668	SRR5479895	33426334414	17	98.5	UNIVERSITY OF MISSOURI	PRJNA384190	China	Asia	China
AS_CHN_669	SRR5479896	15630506528	18.63	98.3	UNIVERSITY OF MISSOURI	PRJNA384190	China	Asia	China
AS_CHN_67	SRR11191000	12513389284	18.22	97.9	GUANGZHOU UNIVERSITY	PRJNA608146	China	Asia	China:Jiangsu
AS_CHN_670	SRR5479897	18660935247	20.09	98.3	UNIVERSITY OF MISSOURI	PRJNA384190	China	Asia	China
AS_CHN_671	SRR5479898	18551192145	25.18	98.3	UNIVERSITY OF MISSOURI	PRJNA384190	China	Asia	China
AS_CHN_672	SRR5479899	17774459134	24.08	97.4	UNIVERSITY OF MISSOURI	PRJNA384190	China	Asia	China
AS_CHN_673	SRR5479900	17394648587	16.18	97.1	UNIVERSITY OF MISSOURI	PRJNA384190	China	Asia	China
AS_CHN_674	SRR5479902	16795304112	22.44	96.2	UNIVERSITY OF MISSOURI	PRJNA384190	China	Asia	China
AS_CHN_675	SRR5479903	16897380225	20.89	96.5	UNIVERSITY OF MISSOURI	PRJNA384190	China	Asia	China
AS_CHN_676	SRR5479904	15922246645	19.93	97.5	UNIVERSITY OF MISSOURI	PRJNA384190	China	Asia	China
AS_CHN_677	SRR5479905	15226893316	21.65	95.9	UNIVERSITY OF MISSOURI	PRJNA384190	China	Asia	China
AS_CHN_678	SRR5479906	16874025966	11.67	96.4	UNIVERSITY OF MISSOURI	PRJNA384190	China	Asia	China
AS_CHN_679	SRR5479908	17998682861	11.18	98	UNIVERSITY OF MISSOURI	PRJNA384190	China	Asia	China
AS_CHN_68	SRR11191001	13545656351	18.79	97.5	GUANGZHOU UNIVERSITY	PRJNA608146	China	Asia	China:Yunnan
AS_CHN_680	SRR5479909	16622238084	12.35	97.7	UNIVERSITY OF MISSOURI	PRJNA384190	China	Asia	China
AS_CHN_681	SRR5479910	16245292381	16.05	97.2	UNIVERSITY OF MISSOURI	PRJNA384190	China	Asia	China
AS_CHN_682	SRR5479911	31155554270	13.95	98.2	UNIVERSITY OF MISSOURI	PRJNA384190	China	Asia	China
AS_CHN_683	SRR5479912	16681603667	11.19	97.3	UNIVERSITY OF MISSOURI	PRJNA384190	China	Asia	China
AS_CHN_684	SRR5479913	17715603223	11.47	97.7	UNIVERSITY OF MISSOURI	PRJNA384190	China	Asia	China
AS_CHN_685	SRR5479914	20638215336	24.52	98	UNIVERSITY OF MISSOURI	PRJNA384190	China	Asia	China
AS_CHN_686	SRR5479915	30022926601	11.93	98.3	UNIVERSITY OF MISSOURI	PRJNA384190	China	Asia	China
AS_CHN_687	SRR5479917	21090816064	19.43	97.7	UNIVERSITY OF MISSOURI	PRJNA384190	China	Asia	China
AS_CHN_688	SRR5479918	14454670094	22.21	97.6	UNIVERSITY OF MISSOURI	PRJNA384190	China	Asia	China
AS_CHN_689	SRR5479921	19485251702	13.93	97.7	UNIVERSITY OF MISSOURI	PRJNA384190	China	Asia	China
AS_CHN_69	SRR11191002	12634261254	18.52	98.4	GUANGZHOU UNIVERSITY	PRJNA608146	China	Asia	China:Jiangsu
AS_CHN_690	SRR5479922	44462875502	15.92	98.3	UNIVERSITY OF MISSOURI	PRJNA384190	China	Asia	China
AS_CHN_691	SRR5479923	16390193322	14.08	98.4	UNIVERSITY OF MISSOURI	PRJNA384190	China	Asia	China
AS_CHN_692	SRR5479924	17100742825	11.73	97.9	UNIVERSITY OF MISSOURI	PRJNA384190	China	Asia	China
AS_CHN_693	SRR5479925	15880322501	13.16	97.9	UNIVERSITY OF MISSOURI	PRJNA384190	China	Asia	China
AS_CHN_694	SRR5479926	14674522605	13.22	98.3	UNIVERSITY OF MISSOURI	PRJNA384190	China	Asia	China
AS_CHN_695	SRR5479927	15581350313	15.11	97.8	UNIVERSITY OF MISSOURI	PRJNA384190	China	Asia	China
AS_CHN_696	SRR5479928	16147100349	11.8	98.1	UNIVERSITY OF MISSOURI	PRJNA384190	China	Asia	China
AS_CHN_697	SRR5479929	14737009098	12.87	97.8	UNIVERSITY OF MISSOURI	PRJNA384190	China	Asia	China
AS_CHN_698	SRR5479930	14322728801	11.89	97.9	UNIVERSITY OF MISSOURI	PRJNA384190	China	Asia	China
AS_CHN_699	SRR5479933	16747930869	22.37	98.3	UNIVERSITY OF MISSOURI	PRJNA384190	China	Asia	China
AS_CHN_7	SRR10296601	45005328339	11.19	98.4	FRASERGEN BIOINFORMATICS INC	PRJNA561626	China	Asia	China
AS_CHN_70	SRR11191003	13517474169	17.04	97.6	GUANGZHOU UNIVERSITY	PRJNA608146	China	Asia	China:Guizhou
AS_CHN_700	SRR5479938	17349968795	16.5	98.5	UNIVERSITY OF MISSOURI	PRJNA384190	China	Asia	China
AS_CHN_701	SRR5479939	17797714080	19.2	98	UNIVERSITY OF MISSOURI	PRJNA384190	China	Asia	China
AS_CHN_702	SRR5479941	15980382331	17.78	98	UNIVERSITY OF MISSOURI	PRJNA384190	China	Asia	China
AS_CHN_703	SRR5479942	18207862725	20.73	98.2	UNIVERSITY OF MISSOURI	PRJNA384190	China	Asia	China
AS_CHN_704	SRR5479943	19071237623	19.28	98.3	UNIVERSITY OF MISSOURI	PRJNA384190	China	Asia	China
AS_CHN_705	SRR5479956	18180600181	15.48	98.1	UNIVERSITY OF MISSOURI	PRJNA384190	China	Asia	China
AS_CHN_706	SRR5479958	15622031393	18.64	98.1	UNIVERSITY OF MISSOURI	PRJNA384190	China	Asia	China
AS_CHN_707	SRR5479959	15879937864	18.08	98.3	UNIVERSITY OF MISSOURI	PRJNA384190	China	Asia	China
AS_CHN_708	SRR5479964	17526551493	18.8	97.7	UNIVERSITY OF MISSOURI	PRJNA384190	China	Asia	China
AS_CHN_709	SRR5479975	15741415236	19.06	98	UNIVERSITY OF MISSOURI	PRJNA384190	China	Asia	China
AS_CHN_71	SRR11191004	10909711827	18.36	97.7	GUANGZHOU UNIVERSITY	PRJNA608146	China	Asia	China:Liaoning
AS_CHN_710	SRR5479976	15724240363	18.52	97.9	UNIVERSITY OF MISSOURI	PRJNA384190	China	Asia	China
AS_CHN_711	SRR5479977	17258038165	21.77	98	UNIVERSITY OF MISSOURI	PRJNA384190	China	Asia	China
AS_CHN_712	SRR5479978	15343255957	12.78	98.2	UNIVERSITY OF MISSOURI	PRJNA384190	China	Asia	China
AS_CHN_713	SRR5479991	18634877010	17.56	98	UNIVERSITY OF MISSOURI	PRJNA384190	China	Asia	China
AS_CHN_714	SRR5479992	15017261193	16.7	98.2	UNIVERSITY OF MISSOURI	PRJNA384190	China	Asia	China
AS_CHN_715	SRR5479994	14356829596	18.3	97.7	UNIVERSITY OF MISSOURI	PRJNA384190	China	Asia	China
AS_CHN_716	SRR5480002	18034273611	16.4	97.6	UNIVERSITY OF MISSOURI	PRJNA384190	China	Asia	China
AS_CHN_717	SRR5480003	16033008838	19.58	97.9	UNIVERSITY OF MISSOURI	PRJNA384190	China	Asia	China
AS_CHN_718	SRR5480004	15483225318	19.47	98	UNIVERSITY OF MISSOURI	PRJNA384190	China	Asia	China
AS_CHN_719	SRR5480005	18856411074	18.65	98.2	UNIVERSITY OF MISSOURI	PRJNA384190	China	Asia	China
AS_CHN_72	SRR11191005	13523657481	29.87	97.8	GUANGZHOU UNIVERSITY	PRJNA608146	China	Asia	China:Anhui
AS_CHN_720	SRR5480006	19298528768	18.25	98	UNIVERSITY OF MISSOURI	PRJNA384190	China	Asia	China
AS_CHN_721	SRR5480007	16213162453	18.32	98.2	UNIVERSITY OF MISSOURI	PRJNA384190	China	Asia	China
AS_CHN_722	SRR5480008	16810403200	17.62	98.2	UNIVERSITY OF MISSOURI	PRJNA384190	China	Asia	China
AS_CHN_723	SRR5480009	17749645811	17.73	98.1	UNIVERSITY OF MISSOURI	PRJNA384190	China	Asia	China
AS_CHN_724	SRR5480018	15249545086	17.5	98.2	UNIVERSITY OF MISSOURI	PRJNA384190	China	Asia	China
AS_CHN_725	SRR5480019	17526526757	18.59	97.8	UNIVERSITY OF MISSOURI	PRJNA384190	China	Asia	China
AS_CHN_726	SRR5480020	15815661960	21.66	98	UNIVERSITY OF MISSOURI	PRJNA384190	China	Asia	China
AS_CHN_727	SRR5480021	15073846992	31.5	98.2	UNIVERSITY OF MISSOURI	PRJNA384190	China	Asia	China
AS_CHN_728	SRR5480022	17409558468	22.13	98.1	UNIVERSITY OF MISSOURI	PRJNA384190	China	Asia	China
AS_CHN_729	SRR5480023	18247007529	15.17	98.7	UNIVERSITY OF MISSOURI	PRJNA384190	China	Asia	China
AS_CHN_73	SRR11191006	12845870836	17.46	97.5	GUANGZHOU UNIVERSITY	PRJNA608146	China	Asia	China:Fujian
AS_CHN_730	SRR5480025	15837579278	46.65	98.2	UNIVERSITY OF MISSOURI	PRJNA384190	China	Asia	China
AS_CHN_731	SRR5480026	14481023393	17.2	98.6	UNIVERSITY OF MISSOURI	PRJNA384190	China	Asia	China
AS_CHN_732	SRR5480027	14815460427	17.94	97.2	UNIVERSITY OF MISSOURI	PRJNA384190	China	Asia	China
AS_CHN_733	SRR5480028	13673417157	16.66	97.9	UNIVERSITY OF MISSOURI	PRJNA384190	China	Asia	China
AS_CHN_734	SRR5480029	31811507390	15.4	98.6	UNIVERSITY OF MISSOURI	PRJNA384190	China	Asia	China
AS_CHN_735	SRR5480030	24080962927	16.35	98.3	UNIVERSITY OF MISSOURI	PRJNA384190	China	Asia	China
AS_CHN_736	SRR5480048	16271327090	20.46	98	UNIVERSITY OF MISSOURI	PRJNA384190	China	Asia	China
AS_CHN_737	SRR5480049	18295667066	12.72	98	UNIVERSITY OF MISSOURI	PRJNA384190	China	Asia	China
AS_CHN_738	SRR5480058	17500021798	17.03	98.1	UNIVERSITY OF MISSOURI	PRJNA384190	China	Asia	China
AS_CHN_739	SRR5480059	17566460204	19.81	97.5	UNIVERSITY OF MISSOURI	PRJNA384190	China	Asia	China
AS_CHN_74	SRR11191007	11321312672	20.69	98.4	GUANGZHOU UNIVERSITY	PRJNA608146	China	Asia	China:Jiangxi
AS_CHN_740	SRR5480063	15441190924	17.88	97.6	UNIVERSITY OF MISSOURI	PRJNA384190	China	Asia	China
AS_CHN_741	SRR5480064	17899678972	17.94	97.8	UNIVERSITY OF MISSOURI	PRJNA384190	China	Asia	China
AS_CHN_742	SRR5480066	28590515404	18.12	98.3	UNIVERSITY OF MISSOURI	PRJNA384190	China	Asia	China
AS_CHN_743	SRR5480075	18243906676	17.06	97.3	UNIVERSITY OF MISSOURI	PRJNA384190	China	Asia	China
AS_CHN_744	SRR5480091	31259443184	17.06	98.6	UNIVERSITY OF MISSOURI	PRJNA384190	China	Asia	China
AS_CHN_745	SRR5480093	25019208503	17.26	98.2	UNIVERSITY OF MISSOURI	PRJNA384190	China	Asia	China
AS_CHN_746	SRR5480094	20699270093	14.79	98.4	UNIVERSITY OF MISSOURI	PRJNA384190	China	Asia	China
AS_CHN_747	SRR5480097	27481476842	16.5	98.4	UNIVERSITY OF MISSOURI	PRJNA384190	China	Asia	China
AS_CHN_748	SRR5480104	16453276413	15.37	98	UNIVERSITY OF MISSOURI	PRJNA384190	China	Asia	China
AS_CHN_749	SRR5480105	32583571505	20.69	98.7	UNIVERSITY OF MISSOURI	PRJNA384190	China	Asia	China
AS_CHN_75	SRR11191008	15216733296	19.73	98	GUANGZHOU UNIVERSITY	PRJNA608146	China	Asia	China:Liaoning
AS_CHN_750	SRR5480111	17688031827	19.73	97.5	UNIVERSITY OF MISSOURI	PRJNA384190	China	Asia	China
AS_CHN_751	SRR5480115	21562018824	15.76	98.1	UNIVERSITY OF MISSOURI	PRJNA384190	China	Asia	China
AS_CHN_752	SRR5480116	13995439665	15.06	97.9	UNIVERSITY OF MISSOURI	PRJNA384190	China	Asia	China
AS_CHN_753	SRR5480117	17717794932	18.71	97.7	UNIVERSITY OF MISSOURI	PRJNA384190	China	Asia	China
AS_CHN_754	SRR5480118	16685102076	18.92	97.8	UNIVERSITY OF MISSOURI	PRJNA384190	China	Asia	China
AS_CHN_755	SRR5480119	17956164710	16.82	97.6	UNIVERSITY OF MISSOURI	PRJNA384190	China	Asia	China
AS_CHN_756	SRR5480120	16552768770	16.25	97.1	UNIVERSITY OF MISSOURI	PRJNA384190	China	Asia	China
AS_CHN_757	SRR5480121	21341993363	19.79	98.3	UNIVERSITY OF MISSOURI	PRJNA384190	China	Asia	China
AS_CHN_758	SRR5480122	17280578933	20.25	98.1	UNIVERSITY OF MISSOURI	PRJNA384190	China	Asia	China
AS_CHN_759	SRR5480135	18643253937	16.6	97.4	UNIVERSITY OF MISSOURI	PRJNA384190	China	Asia	China
AS_CHN_76	SRR11191009	10439828583	35.07	97.5	GUANGZHOU UNIVERSITY	PRJNA608146	China	Asia	China:Jiangxi
AS_CHN_760	SRR5480136	25808407770	15.82	98.3	UNIVERSITY OF MISSOURI	PRJNA384190	China	Asia	China
AS_CHN_761	SRR5480137	18924519967	18.27	98	UNIVERSITY OF MISSOURI	PRJNA384190	China	Asia	China
AS_CHN_762	SRR5480138	16681880840	19.15	97.2	UNIVERSITY OF MISSOURI	PRJNA384190	China	Asia	China
AS_CHN_763	SRR5480139	24794816668	16.47	98.4	UNIVERSITY OF MISSOURI	PRJNA384190	China	Asia	China
AS_CHN_764	SRR5480140	16317236882	16.62	98.1	UNIVERSITY OF MISSOURI	PRJNA384190	China	Asia	China
AS_CHN_765	SRR5480141	23849700139	15.19	98.2	UNIVERSITY OF MISSOURI	PRJNA384190	China	Asia	China
AS_CHN_766	SRR5480142	22961508162	15.55	98.3	UNIVERSITY OF MISSOURI	PRJNA384190	China	Asia	China
AS_CHN_767	SRR5480143	16177540344	33.38	98.2	UNIVERSITY OF MISSOURI	PRJNA384190	China	Asia	China
AS_CHN_768	SRR5480144	19073491533	25.27	98.5	UNIVERSITY OF MISSOURI	PRJNA384190	China	Asia	China
AS_CHN_769	SRR5480145	17345480099	18.6	98	UNIVERSITY OF MISSOURI	PRJNA384190	China	Asia	China
AS_CHN_77	SRR11191010	13805041817	16.89	97.8	GUANGZHOU UNIVERSITY	PRJNA608146	China	Asia	China:Shanxi
AS_CHN_770	SRR5480146	16409160601	21.52	97.6	UNIVERSITY OF MISSOURI	PRJNA384190	China	Asia	China
AS_CHN_771	SRR5480150	47234338665	19.2	98.4	UNIVERSITY OF MISSOURI	PRJNA384190	China	Asia	China
AS_CHN_772	SRR5480153	42007447367	17.04	98.7	UNIVERSITY OF MISSOURI	PRJNA384190	China	Asia	China
AS_CHN_773	SRR5480155	53851833511	18.52	98.5	UNIVERSITY OF MISSOURI	PRJNA384190	China	Asia	China
AS_CHN_774	SRR5480157	39993672930	18.36	98.5	UNIVERSITY OF MISSOURI	PRJNA384190	China	Asia	China
AS_CHN_775	SRR5480158	46338654378	18.43	98.7	UNIVERSITY OF MISSOURI	PRJNA384190	China	Asia	China
AS_CHN_776	SRR5480160	49002764494	17.2	98.7	UNIVERSITY OF MISSOURI	PRJNA384190	China	Asia	China
AS_CHN_777	SRR5480162	51072349006	16.2	98.2	UNIVERSITY OF MISSOURI	PRJNA384190	China	Asia	China
AS_CHN_778	SRR5480163	48446179391	18.78	98.5	UNIVERSITY OF MISSOURI	PRJNA384190	China	Asia	China
AS_CHN_779	SRR5480184	33726519202	19.35	98.6	UNIVERSITY OF MISSOURI	PRJNA384190	China	Asia	China
AS_CHN_78	SRR11191011	14873006039	13.88	97.9	GUANGZHOU UNIVERSITY	PRJNA608146	China	Asia	China:Jiangsu
AS_CHN_780	SRR5480215	20150906825	18.79	96.7	UNIVERSITY OF MISSOURI	PRJNA384190	China	Asia	China
AS_CHN_781	SRR5902722	14334438044	18.2	94.3	INSTITUTE OF GENETICS AND DEVELOPMENTAL BIOLOGY, CAS	PRJNA394629	China	Asia	China: Tibet
AS_CHN_782	SRR5902769	16743537206	17.22	97.6	INSTITUTE OF GENETICS AND DEVELOPMENTAL BIOLOGY, CAS	PRJNA394629	China	Asia	China: Heilongjiang
AS_CHN_783	SRR5902792	15043327175	19.41	98.1	INSTITUTE OF GENETICS AND DEVELOPMENTAL BIOLOGY, CAS	PRJNA394629	China	Asia	China: Shandong
AS_CHN_784	SRR5903097	12846736353	49.56	95	INSTITUTE OF GENETICS AND DEVELOPMENTAL BIOLOGY, CAS	PRJNA394629	China	Asia	China: Shandong
AS_CHN_785	SRR5903117	13012504611	48.98	98.5	INSTITUTE OF GENETICS AND DEVELOPMENTAL BIOLOGY, CAS	PRJNA394629	China	Asia	China: Heilongjiang
AS_CHN_786	SRR5903121	14428496589	54.1	95.6	INSTITUTE OF GENETICS AND DEVELOPMENTAL BIOLOGY, CAS	PRJNA394629	China	Asia	China: Heilongjiang
AS_CHN_787	SRR6796723	15255304345	41.96	99.4	INSTITUTE OF GENETICS AND DEVELOPMENTAL BIOLOGY , CHINESE ACADEMY OF SCIENCE	PRJNA432760	China	Asia	China:Beijing
AS_CHN_788	SRR6796724	19695902476	48.62	98.1	INSTITUTE OF GENETICS AND DEVELOPMENTAL BIOLOGY , CHINESE ACADEMY OF SCIENCE	PRJNA432760	China	Asia	China:Beijing
AS_CHN_789	SRR6796725	18178020343	51.42	98.1	INSTITUTE OF GENETICS AND DEVELOPMENTAL BIOLOGY , CHINESE ACADEMY OF SCIENCE	PRJNA432760	China	Asia	China:Heilongjiang
AS_CHN_79	SRR11191012	14467200776	16.43	98	GUANGZHOU UNIVERSITY	PRJNA608146	China	Asia	China:Guangdong
AS_CHN_790	SRR6796726	17819356371	61.51	98	INSTITUTE OF GENETICS AND DEVELOPMENTAL BIOLOGY , CHINESE ACADEMY OF SCIENCE	PRJNA432760	China	Asia	China:Heilongjiang
AS_CHN_791	SRR6796783	14710102191	53.59	99	INSTITUTE OF GENETICS AND DEVELOPMENTAL BIOLOGY , CHINESE ACADEMY OF SCIENCE	PRJNA432760	China	Asia	China:Beijing
AS_CHN_792	SRR6796786	17005570571	50.83	98.5	INSTITUTE OF GENETICS AND DEVELOPMENTAL BIOLOGY , CHINESE ACADEMY OF SCIENCE	PRJNA432760	China	Asia	China:Beijing
AS_CHN_793	SRR6796788	20099844000	42.47	98	INSTITUTE OF GENETICS AND DEVELOPMENTAL BIOLOGY , CHINESE ACADEMY OF SCIENCE	PRJNA432760	China	Asia	China:Sichuan
AS_CHN_794	SRR6796790	19479794625	45.8	98.3	INSTITUTE OF GENETICS AND DEVELOPMENTAL BIOLOGY , CHINESE ACADEMY OF SCIENCE	PRJNA432760	China	Asia	China:NA
AS_CHN_795	SRR6796793	30831169285	34.88	98.8	INSTITUTE OF GENETICS AND DEVELOPMENTAL BIOLOGY , CHINESE ACADEMY OF SCIENCE	PRJNA432760	China	Asia	China:NA
AS_CHN_796	SRR6796818	15626756299	46.3	98.4	INSTITUTE OF GENETICS AND DEVELOPMENTAL BIOLOGY , CHINESE ACADEMY OF SCIENCE	PRJNA432760	China	Asia	China:Heilongjiang
AS_CHN_797	SRR6796819	16743537117	44.37	97.6	INSTITUTE OF GENETICS AND DEVELOPMENTAL BIOLOGY , CHINESE ACADEMY OF SCIENCE	PRJNA432760	China	Asia	China:Heilongjiang
AS_CHN_798	SRR6796820	22134819411	45.74	98.1	INSTITUTE OF GENETICS AND DEVELOPMENTAL BIOLOGY , CHINESE ACADEMY OF SCIENCE	PRJNA432760	China	Asia	China:Heilongjiang
AS_CHN_799	SRR6796822	16482741650	19.31	98.1	INSTITUTE OF GENETICS AND DEVELOPMENTAL BIOLOGY , CHINESE ACADEMY OF SCIENCE	PRJNA432760	China	Asia	China:Shanxi
AS_CHN_8	SRR10296602	41923345743	13.99	98.2	FRASERGEN BIOINFORMATICS INC	PRJNA561626	China	Asia	China
AS_CHN_80	SRR11191013	11172184851	13.89	97.6	GUANGZHOU UNIVERSITY	PRJNA608146	China	Asia	China:Shandong
AS_CHN_800	SRR6796824	15402127388	17.49	97.6	INSTITUTE OF GENETICS AND DEVELOPMENTAL BIOLOGY , CHINESE ACADEMY OF SCIENCE	PRJNA432760	China	Asia	China:Shanxi
AS_CHN_801	SRR6796870	18418923260	20.95	98.8	INSTITUTE OF GENETICS AND DEVELOPMENTAL BIOLOGY , CHINESE ACADEMY OF SCIENCE	PRJNA432760	China	Asia	China:Heilongjiang
AS_CHN_802	SRR6796871	19933257777	14.77	98.1	INSTITUTE OF GENETICS AND DEVELOPMENTAL BIOLOGY , CHINESE ACADEMY OF SCIENCE	PRJNA432760	China	Asia	China:Heilongjiang
AS_CHN_803	SRR6796874	13468596065	15.74	98	INSTITUTE OF GENETICS AND DEVELOPMENTAL BIOLOGY , CHINESE ACADEMY OF SCIENCE	PRJNA432760	China	Asia	China:Shanxi
AS_CHN_804	SRR6796875	21899580591	19.43	98.8	INSTITUTE OF GENETICS AND DEVELOPMENTAL BIOLOGY , CHINESE ACADEMY OF SCIENCE	PRJNA432760	China	Asia	China:Heilongjiang
AS_CHN_805	SRR6853611	15651892673	20.93	99.1	FRASERGEN BIOINFOMATICS	PRJNA356819	China	Asia	China:Changchun
AS_CHN_806	SRR6853612	17091853946	18.47	99	FRASERGEN BIOINFOMATICS	PRJNA356819	China	Asia	China:Changchun
AS_CHN_807	SRR6853613	15870969532	16.57	98.8	FRASERGEN BIOINFOMATICS	PRJNA356819	China	Asia	China:Changchun
AS_CHN_808	SRR6853614	17186781592	21.94	99	FRASERGEN BIOINFOMATICS	PRJNA356819	China	Asia	China:Changchun
AS_CHN_809	SRR6853615	13564571812	16.15	99	FRASERGEN BIOINFOMATICS	PRJNA356819	China	Asia	China:Changchun
AS_CHN_81	SRR11191014	12279374875	16.2	97.9	GUANGZHOU UNIVERSITY	PRJNA608146	China	Asia	China:Jiangsu
AS_CHN_810	SRR6853616	14472812226	18.53	99	FRASERGEN BIOINFOMATICS	PRJNA356819	China	Asia	China:Changchun
AS_CHN_811	SRR6853617	19284136467	18.17	98.8	FRASERGEN BIOINFOMATICS	PRJNA356819	China	Asia	China:Changchun
AS_CHN_812	SRR6853618	16350751314	16.2	99.4	FRASERGEN BIOINFOMATICS	PRJNA356819	China	Asia	China:Changchun
AS_CHN_813	SRR6853619	14034957365	18.54	98.7	FRASERGEN BIOINFOMATICS	PRJNA356819	China	Asia	China:Changchun
AS_CHN_814	SRR6853620	15720235281	21.14	98.9	FRASERGEN BIOINFOMATICS	PRJNA356819	China	Asia	China:Changchun
AS_CHN_815	SRR6853621	19131138172	19.88	99.4	FRASERGEN BIOINFOMATICS	PRJNA356819	China	Asia	China:Changchun
AS_CHN_816	SRR6853622	16644066150	17.78	99.2	FRASERGEN BIOINFOMATICS	PRJNA356819	China	Asia	China:Changchun
AS_CHN_817	SRR6853623	14965177956	18.85	99.1	FRASERGEN BIOINFOMATICS	PRJNA356819	China	Asia	China:Changchun
AS_CHN_818	SRR6853624	12596128379	20.64	98.9	FRASERGEN BIOINFOMATICS	PRJNA356819	China	Asia	China:Changchun
AS_CHN_819	SRR6853625	17109685315	17.99	99.1	FRASERGEN BIOINFOMATICS	PRJNA356819	China	Asia	China:Changchun
AS_CHN_82	SRR11191015	14389725387	15.2	98.4	GUANGZHOU UNIVERSITY	PRJNA608146	China	Asia	China:Jiangsu
AS_CHN_820	SRR6853626	17979098908	18.79	99	FRASERGEN BIOINFOMATICS	PRJNA356819	China	Asia	China:Changchun
AS_CHN_821	SRR6853627	13524814841	19.08	98.2	FRASERGEN BIOINFOMATICS	PRJNA356819	China	Asia	China:Changchun
AS_CHN_822	SRR7233667	35506372931	17.29	99.5	NORTHEAST INSTITUTE OF GEOGRAPHY AND AGROECOLOGY, CHINESE ACADEMY OF SCIENCES	PRJNA473615	China	Asia	China:Changchun
AS_CHN_823	SRR7233668	33440853673	19.67	99.4	NORTHEAST INSTITUTE OF GEOGRAPHY AND AGROECOLOGY, CHINESE ACADEMY OF SCIENCES	PRJNA473615	China	Asia	China:Changchun
AS_CHN_824	SRR7262455	30299489759	19.82	99.5	NORTHEAST INSTITUTE OF GEOGRAPHY AND AGROECOLOGY, CHINESE ACADEMY OF SCIENCES	PRJNA474354	China	Asia	China:Changchun
AS_CHN_825	SRR9714111	19039213620	60.15	98.5	KOREA RESEARCH INSTITUTE OF BIOSCIENCE AND BIOTECHNOLOGY	PRJNA555366	China	Asia	China
AS_CHN_826	SRR9714114	18247004931	58.14	98.1	KOREA RESEARCH INSTITUTE OF BIOSCIENCE AND BIOTECHNOLOGY	PRJNA555366	China	Asia	China
AS_CHN_827	SRR9714132	21452022567	32.96	98.4	KOREA RESEARCH INSTITUTE OF BIOSCIENCE AND BIOTECHNOLOGY	PRJNA555366	China	Asia	China
AS_CHN_828	SRR9714134	16640285909	25.77	97.9	KOREA RESEARCH INSTITUTE OF BIOSCIENCE AND BIOTECHNOLOGY	PRJNA555366	China	Asia	China
AS_CHN_829	SRR9714135	20675694797	26.56	98.3	KOREA RESEARCH INSTITUTE OF BIOSCIENCE AND BIOTECHNOLOGY	PRJNA555366	China	Asia	China
AS_CHN_83	SRR11191016	13544547257	15.6	97.4	GUANGZHOU UNIVERSITY	PRJNA608146	China	Asia	China:Shandong
AS_CHN_830	SRR9714137	20939899321	27.73	98.3	KOREA RESEARCH INSTITUTE OF BIOSCIENCE AND BIOTECHNOLOGY	PRJNA555366	China	Asia	China
AS_CHN_831	SRR9714139	18751084196	24.17	98	KOREA RESEARCH INSTITUTE OF BIOSCIENCE AND BIOTECHNOLOGY	PRJNA555366	China	Asia	China
AS_CHN_832	SRR9714140	19749782629	23.3	98.4	KOREA RESEARCH INSTITUTE OF BIOSCIENCE AND BIOTECHNOLOGY	PRJNA555366	China	Asia	China
AS_CHN_833	SRR9714141	15455734239	16.18	98	KOREA RESEARCH INSTITUTE OF BIOSCIENCE AND BIOTECHNOLOGY	PRJNA555366	China	Asia	China
AS_CHN_834	SRR9714144	14366215420	28.19	97.9	KOREA RESEARCH INSTITUTE OF BIOSCIENCE AND BIOTECHNOLOGY	PRJNA555366	China	Asia	China
AS_CHN_835	SRR9714145	15459105068	33.72	97.7	KOREA RESEARCH INSTITUTE OF BIOSCIENCE AND BIOTECHNOLOGY	PRJNA555366	China	Asia	China
AS_CHN_836	SRR9714185	21088353647	15.75	98.3	KOREA RESEARCH INSTITUTE OF BIOSCIENCE AND BIOTECHNOLOGY	PRJNA555366	China	Asia	China
AS_CHN_837	SRR9714215	20741416418	22.63	98.5	KOREA RESEARCH INSTITUTE OF BIOSCIENCE AND BIOTECHNOLOGY	PRJNA555366	China	Asia	China
AS_CHN_838	SRR9714216	18479082872	19.59	98.3	KOREA RESEARCH INSTITUTE OF BIOSCIENCE AND BIOTECHNOLOGY	PRJNA555366	China	Asia	China
AS_CHN_839	SRR9714217	16724705226	22.67	98.2	KOREA RESEARCH INSTITUTE OF BIOSCIENCE AND BIOTECHNOLOGY	PRJNA555366	China	Asia	China
AS_CHN_84	SRR11191017	12304638427	12.98	97.6	GUANGZHOU UNIVERSITY	PRJNA608146	China	Asia	China:Guizhou
AS_CHN_840	SRR9714218	16700329980	16.36	98.2	KOREA RESEARCH INSTITUTE OF BIOSCIENCE AND BIOTECHNOLOGY	PRJNA555366	China	Asia	China
AS_CHN_841	SRR9714219	20823583026	22.33	98	KOREA RESEARCH INSTITUTE OF BIOSCIENCE AND BIOTECHNOLOGY	PRJNA555366	China	Asia	China
AS_CHN_842	SRR9714220	19084844975	19.27	98.1	KOREA RESEARCH INSTITUTE OF BIOSCIENCE AND BIOTECHNOLOGY	PRJNA555366	China	Asia	China
AS_CHN_843	SRR9714221	20421917392	17.46	98.2	KOREA RESEARCH INSTITUTE OF BIOSCIENCE AND BIOTECHNOLOGY	PRJNA555366	China	Asia	China
AS_CHN_844	SRR9714222	16726549655	21.69	97.9	KOREA RESEARCH INSTITUTE OF BIOSCIENCE AND BIOTECHNOLOGY	PRJNA555366	China	Asia	China
AS_CHN_845	SRR9714223	17780817162	19.2	98	KOREA RESEARCH INSTITUTE OF BIOSCIENCE AND BIOTECHNOLOGY	PRJNA555366	China	Asia	China
AS_CHN_846	SRR9714243	14685362738	22.86	98	KOREA RESEARCH INSTITUTE OF BIOSCIENCE AND BIOTECHNOLOGY	PRJNA555366	China	Asia	China
AS_CHN_847	SRR9714277	23243548427	21.66	98.1	KOREA RESEARCH INSTITUTE OF BIOSCIENCE AND BIOTECHNOLOGY	PRJNA555366	China	Asia	China
AS_CHN_848	SRR9714329	22547180021	19.11	98.2	KOREA RESEARCH INSTITUTE OF BIOSCIENCE AND BIOTECHNOLOGY	PRJNA555366	China	Asia	China
AS_CHN_849	SRR9714331	18487844289	15.74	98	KOREA RESEARCH INSTITUTE OF BIOSCIENCE AND BIOTECHNOLOGY	PRJNA555366	China	Asia	China
AS_CHN_85	SRR11191018	12489716657	12.84	97.2	GUANGZHOU UNIVERSITY	PRJNA608146	China	Asia	China:Hebei
AS_CHN_850	SRR9714338	16155797261	14.79	97.9	KOREA RESEARCH INSTITUTE OF BIOSCIENCE AND BIOTECHNOLOGY	PRJNA555366	China	Asia	China
AS_CHN_851	SRR9714378	22408662984	23.4	98.2	KOREA RESEARCH INSTITUTE OF BIOSCIENCE AND BIOTECHNOLOGY	PRJNA555366	China	Asia	China
AS_CHN_852	SRR9714406	17640357585	15.24	98.3	KOREA RESEARCH INSTITUTE OF BIOSCIENCE AND BIOTECHNOLOGY	PRJNA555366	China	Asia	China
AS_CHN_853	SRR9714409	16061884655	15.46	98.4	KOREA RESEARCH INSTITUTE OF BIOSCIENCE AND BIOTECHNOLOGY	PRJNA555366	China	Asia	China
AS_CHN_854	SRR9714410	15831878658	24.45	97.9	KOREA RESEARCH INSTITUTE OF BIOSCIENCE AND BIOTECHNOLOGY	PRJNA555366	China	Asia	China
AS_CHN_855	SRR9714452	27663041224	16.44	98.4	KOREA RESEARCH INSTITUTE OF BIOSCIENCE AND BIOTECHNOLOGY	PRJNA555366	China	Asia	China
AS_CHN_856	SRR9714467	25451132841	29.03	98.3	KOREA RESEARCH INSTITUTE OF BIOSCIENCE AND BIOTECHNOLOGY	PRJNA555366	China	Asia	China
AS_CHN_857	SRR9714472	13434077688	17.64	97.9	KOREA RESEARCH INSTITUTE OF BIOSCIENCE AND BIOTECHNOLOGY	PRJNA555366	China	Asia	China
AS_CHN_858	SRR9714473	14967495274	25.87	98	KOREA RESEARCH INSTITUTE OF BIOSCIENCE AND BIOTECHNOLOGY	PRJNA555366	China	Asia	China
AS_CHN_859	SRR9714476	20249529479	14.1	98.2	KOREA RESEARCH INSTITUTE OF BIOSCIENCE AND BIOTECHNOLOGY	PRJNA555366	China	Asia	China
AS_CHN_86	SRR11191019	12128613048	11.22	97.7	GUANGZHOU UNIVERSITY	PRJNA608146	China	Asia	China:Anhui
AS_CHN_860	SRR9714524	24562291699	20.26	98.4	KOREA RESEARCH INSTITUTE OF BIOSCIENCE AND BIOTECHNOLOGY	PRJNA555366	China	Asia	China
AS_CHN_861	SRR9714634	25602238564	26.86	98.3	KOREA RESEARCH INSTITUTE OF BIOSCIENCE AND BIOTECHNOLOGY	PRJNA555366	China	Asia	China
AS_CHN_862	SRR9714720	17607680033	18.48	98.3	KOREA RESEARCH INSTITUTE OF BIOSCIENCE AND BIOTECHNOLOGY	PRJNA555366	China	Asia	China
AS_CHN_863	SRR9714757	21297887224	22.35	98.3	KOREA RESEARCH INSTITUTE OF BIOSCIENCE AND BIOTECHNOLOGY	PRJNA555366	China	Asia	China
AS_CHN_864	SRR9714791	20428767151	21.44	98.3	KOREA RESEARCH INSTITUTE OF BIOSCIENCE AND BIOTECHNOLOGY	PRJNA555366	China	Asia	China
AS_CHN_865	SRR9714794	21650585003	22.72	98.5	KOREA RESEARCH INSTITUTE OF BIOSCIENCE AND BIOTECHNOLOGY	PRJNA555366	China	Asia	China
AS_CHN_866	SRR9959084	38961913869	40.88	99	NORTHEAST INSTITUTE OF GEOGRAPHY AND AGROECOLOGY, CHINESE ACADEMY OF SCIENCES	PRJNA559754	China	Asia	China:Changchun
AS_CHN_87	SRR11191020	13646344614	15.09	98	GUANGZHOU UNIVERSITY	PRJNA608146	China	Asia	China:Henan
AS_CHN_88	SRR11191021	14467628764	14.45	97.8	GUANGZHOU UNIVERSITY	PRJNA608146	China	Asia	China:Hubei
AS_CHN_89	SRR11191022	11003912907	11.55	97.8	GUANGZHOU UNIVERSITY	PRJNA608146	China	Asia	China:Henan
AS_CHN_9	SRR10296603	42840762151	12.68	98.3	FRASERGEN BIOINFORMATICS INC	PRJNA561626	China	Asia	China
AS_CHN_90	SRR11191023	12959160843	9.96	97.7	GUANGZHOU UNIVERSITY	PRJNA608146	China	Asia	China:Shandong
AS_CHN_91	SRR11191027	13550940618	11.66	97.6	GUANGZHOU UNIVERSITY	PRJNA608146	China	Asia	China:Henan
AS_CHN_92	SRR11191032	13251404675	17.41	97.6	GUANGZHOU UNIVERSITY	PRJNA608146	China	Asia	China:Fujian
AS_CHN_93	SRR11191037	13320586091	15.01	97.8	GUANGZHOU UNIVERSITY	PRJNA608146	China	Asia	China:Jiangsu
AS_CHN_94	SRR11191038	13011955619	13.86	97.2	GUANGZHOU UNIVERSITY	PRJNA608146	China	Asia	China:Jilin
AS_CHN_95	SRR11191048	12249768173	8.98	97.8	GUANGZHOU UNIVERSITY	PRJNA608146	China	Asia	China:Beijing
AS_CHN_96	SRR11191049	11379896020	10.94	97.7	GUANGZHOU UNIVERSITY	PRJNA608146	China	Asia	China:Heilongjiang
AS_CHN_97	SRR11191058	11243183340	16.82	97.1	GUANGZHOU UNIVERSITY	PRJNA608146	China	Asia	China:Hubei
AS_CHN_98	SRR11191060	12974120494	15.81	97.7	GUANGZHOU UNIVERSITY	PRJNA608146	China	Asia	China:Chongqing
AS_CHN_99	SRR11191061	15496209930	15.32	97.9	GUANGZHOU UNIVERSITY	PRJNA608146	China	Asia	China:Jilin
AS_IDN_1	SRR12190855	20314738603	21.32	98	UNIVERSITY OF WESTERN AUSTRALIA	PRJNA639876	Indonesia	Asia	Indonesia
AS_IDN_2	SRR12366133	10692444944	12.19	96.9	UNIVERSITY OF WESTERN AUSTRALIA	PRJNA639876	Indonesia	Asia	Indonesia
AS_IDN_3	SRR12366134	14382129682	15.03	97.7	UNIVERSITY OF WESTERN AUSTRALIA	PRJNA639876	Indonesia	Asia	Indonesia
AS_IDN_4	SRR12366135	16617518168	17.44	97.6	UNIVERSITY OF WESTERN AUSTRALIA	PRJNA639876	Indonesia	Asia	Indonesia
AS_IDN_5	SRR12366306	18162265094	19.06	97.8	UNIVERSITY OF WESTERN AUSTRALIA	PRJNA639876	Indonesia	Asia	Indonesia
AS_IDN_6	SRR5479934	16466013612	11.96	97.9	UNIVERSITY OF MISSOURI	PRJNA384190	Indonesia	Asia	Indonesia
AS_IND_1	SRR12190737	33242273272	13.96	98	UNIVERSITY OF WESTERN AUSTRALIA	PRJNA639876	India	Asia	India
AS_IND_10	SRR5480081	15835744922	18.39	97.4	UNIVERSITY OF MISSOURI	PRJNA384190	India	Asia	India
AS_IND_11	SRR5480102	27850575124	20.17	97.7	UNIVERSITY OF MISSOURI	PRJNA384190	India	Asia	India
AS_IND_12	SRR5480106	17734220609	18.07	97.6	UNIVERSITY OF MISSOURI	PRJNA384190	India	Asia	India
AS_IND_13	SRR5480177	33242303754	17.66	98	UNIVERSITY OF MISSOURI	PRJNA384190	India	Asia	India
AS_IND_7	SRR5480187	42283354217	21.46	98.2	UNIVERSITY OF MISSOURI	PRJNA384190	India	Asia	India
AS_IND_2	SRR12190890	34341390147	13.05	98.1	UNIVERSITY OF WESTERN AUSTRALIA	PRJNA639876	India	Asia	India
AS_IND_3	SRR12335646	15835724106	16.62	97.4	UNIVERSITY OF WESTERN AUSTRALIA	PRJNA639876	India	Asia	India
AS_IND_4	SRR12335946	17734220593	11.91	97.6	UNIVERSITY OF WESTERN AUSTRALIA	PRJNA639876	India	Asia	India
AS_IND_5	SRR12336155	18804285924	12.62	97.6	UNIVERSITY OF WESTERN AUSTRALIA	PRJNA639876	India	Asia	India
AS_IND_6	SRR12366311	13870201437	14.51	97.6	UNIVERSITY OF WESTERN AUSTRALIA	PRJNA639876	India	Asia	India
AS_IND_8	SRR5479989	18804285933	16.71	97.6	UNIVERSITY OF MISSOURI	PRJNA384190	India	Asia	India
AS_IND_9	SRR5479990	14402020755	16.96	97.6	UNIVERSITY OF MISSOURI	PRJNA384190	India	Asia	India
AS_JPN_1	DRR163388	15470570563	16.23	96.8	NARO	PRJDB7786	Japan	Asia	Japan
AS_JPN_10	DRR163401	11537017985	11.38	98.3	NARO	PRJDB7786	Japan	Asia	Japan
AS_JPN_11	DRR163403	17465064217	12.65	98.5	NARO	PRJDB7786	Japan	Asia	Japan
AS_JPN_12	DRR163404	15287761706	13.65	98.3	NARO	PRJDB7786	Japan	Asia	Japan
AS_JPN_13	DRR243670	12808694400	13.21	98.2	NICS	PRJDB10313	Japan	Asia	Japan:Kyusyu
AS_JPN_14	DRR249425	51126146577	14.08	98.5	NARO	PRJDB10633	Japan	Asia	Japan:Sapporo
AS_JPN_15	DRR249426	56132459661	12.92	98.6	NARO	PRJDB10633	Japan	Asia	Japan:Sapporo
AS_JPN_16	DRR249427	56082862845	12.64	98.5	NARO	PRJDB10633	Japan	Asia	Japan:Sapporo
AS_JPN_17	SRR10860873	36175770934	17.12	98.4	HOKKAIDO UNIVERSITY	PRJNA600284	Japan	Asia	Japan
AS_JPN_18	SRR10867451	34091194049	16.97	98.3	HOKKAIDO UNIVERSITY	PRJNA600284	Japan	Asia	Japan
AS_JPN_19	SRR11191098	12650403615	17.24	98.8	GUANGZHOU UNIVERSITY	PRJNA608146	Japan	Asia	Japan
AS_JPN_2	DRR163390	12623093934	12.11	97.6	NARO	PRJDB7786	Japan	Asia	Japan
AS_JPN_20	SRR11191230	10585021913	22.52	97.8	GUANGZHOU UNIVERSITY	PRJNA608146	Japan	Asia	Japan
AS_JPN_21	SRR12190510	14725350619	15.45	97.9	UNIVERSITY OF WESTERN AUSTRALIA	PRJNA639876	Japan	Asia	Japan
AS_JPN_22	SRR12190735	32165856343	13.36	98.2	UNIVERSITY OF WESTERN AUSTRALIA	PRJNA639876	Japan	Asia	Japan
AS_JPN_23	SRR12190736	33293134994	13.86	98.2	UNIVERSITY OF WESTERN AUSTRALIA	PRJNA639876	Japan	Asia	Japan
AS_JPN_24	SRR12190811	13378134625	14.4	96.9	UNIVERSITY OF WESTERN AUSTRALIA	PRJNA639876	Japan	Asia	Japan
AS_JPN_25	SRR12190850	20169988421	20.46	98.3	UNIVERSITY OF WESTERN AUSTRALIA	PRJNA639876	Japan	Asia	Japan
AS_JPN_26	SRR12190851	20108064750	21.1	98	UNIVERSITY OF WESTERN AUSTRALIA	PRJNA639876	Japan	Asia	Japan
AS_JPN_27	SRR12190856	23146035368	24.29	98.3	UNIVERSITY OF WESTERN AUSTRALIA	PRJNA639876	Japan	Asia	Japan
AS_JPN_28	SRR12190880	37332919859	13.54	98.3	UNIVERSITY OF WESTERN AUSTRALIA	PRJNA639876	Japan	Asia	Japan
AS_JPN_29	SRR12191164	14006575271	14.7	98	UNIVERSITY OF WESTERN AUSTRALIA	PRJNA639876	Japan	Asia	Japan
AS_JPN_3	DRR163391	41887213446	18.33	98.6	NARO	PRJDB7786	Japan	Asia	Japan
AS_JPN_30	SRR12191298	19565998697	20.53	98.3	UNIVERSITY OF WESTERN AUSTRALIA	PRJNA639876	Japan	Asia	Japan
AS_JPN_31	SRR12191302	19120525221	20.06	98.2	UNIVERSITY OF WESTERN AUSTRALIA	PRJNA639876	Japan	Asia	Japan
AS_JPN_32	SRR12191303	21223745400	22.27	98.3	UNIVERSITY OF WESTERN AUSTRALIA	PRJNA639876	Japan	Asia	Japan
AS_JPN_33	SRR12191329	34491237216	13.18	98.6	UNIVERSITY OF WESTERN AUSTRALIA	PRJNA639876	Japan	Asia	Japan
AS_JPN_34	SRR12191411	16446776764	17.26	97.8	UNIVERSITY OF WESTERN AUSTRALIA	PRJNA639876	Japan	Asia	Japan
AS_JPN_35	SRR12335698	13865185767	14.55	97	UNIVERSITY OF WESTERN AUSTRALIA	PRJNA639876	Japan	Asia	Japan
AS_JPN_36	SRR12335774	16659055558	11.95	97.9	UNIVERSITY OF WESTERN AUSTRALIA	PRJNA639876	Japan	Asia	Japan
AS_JPN_37	SRR12336022	16623259712	11.12	97.9	UNIVERSITY OF WESTERN AUSTRALIA	PRJNA639876	Japan	Asia	Japan
AS_JPN_38	SRR12336101	16237739733	15.19	98.1	UNIVERSITY OF WESTERN AUSTRALIA	PRJNA639876	Japan	Asia	Japan
AS_JPN_39	SRR12336137	16641057469	14.3	98	UNIVERSITY OF WESTERN AUSTRALIA	PRJNA639876	Japan	Asia	Japan
AS_JPN_4	DRR163392	17165874931	14.7	98.1	NARO	PRJDB7786	Japan	Asia	Japan
AS_JPN_40	SRR12336144	19714607903	12.06	98	UNIVERSITY OF WESTERN AUSTRALIA	PRJNA639876	Japan	Asia	Japan
AS_JPN_41	SRR12366151	11673356269	11.61	97.2	UNIVERSITY OF WESTERN AUSTRALIA	PRJNA639876	Japan	Asia	Japan
AS_JPN_42	SRR12366163	14184500554	12.52	97.3	UNIVERSITY OF WESTERN AUSTRALIA	PRJNA639876	Japan	Asia	Japan
AS_JPN_43	SRR12366166	13759601876	12.08	97.1	UNIVERSITY OF WESTERN AUSTRALIA	PRJNA639876	Japan	Asia	Japan
AS_JPN_44	SRR12366167	12891056233	13.01	97.6	UNIVERSITY OF WESTERN AUSTRALIA	PRJNA639876	Japan	Asia	Japan
AS_JPN_45	SRR12366182	11712956134	14.09	96.2	UNIVERSITY OF WESTERN AUSTRALIA	PRJNA639876	Japan	Asia	Japan
AS_JPN_46	SRR12366231	14795786089	13.87	96.5	UNIVERSITY OF WESTERN AUSTRALIA	PRJNA639876	Japan	Asia	Japan
AS_JPN_47	SRR12366238	17612216325	18.5	97.9	UNIVERSITY OF WESTERN AUSTRALIA	PRJNA639876	Japan	Asia	Japan
AS_JPN_48	SRR12366242	18293130622	19.19	97.5	UNIVERSITY OF WESTERN AUSTRALIA	PRJNA639876	Japan	Asia	Japan
AS_JPN_49	SRR12366245	16031985686	13.87	97.5	UNIVERSITY OF WESTERN AUSTRALIA	PRJNA639876	Japan	Asia	Japan
AS_JPN_5	DRR163393	15242124008	15.56	97.8	NARO	PRJDB7786	Japan	Asia	Japan
AS_JPN_50	SRR12366247	15598128238	13.31	97.1	UNIVERSITY OF WESTERN AUSTRALIA	PRJNA639876	Japan	Asia	Japan
AS_JPN_51	SRR12366300	16323668764	14.93	97.6	UNIVERSITY OF WESTERN AUSTRALIA	PRJNA639876	Japan	Asia	Japan
AS_JPN_52	SRR12366301	14035196420	12.41	97.9	UNIVERSITY OF WESTERN AUSTRALIA	PRJNA639876	Japan	Asia	Japan
AS_JPN_53	SRR12366303	17698278704	18.57	97.4	UNIVERSITY OF WESTERN AUSTRALIA	PRJNA639876	Japan	Asia	Japan
AS_JPN_54	SRR12366304	15918641085	17.55	97.5	UNIVERSITY OF WESTERN AUSTRALIA	PRJNA639876	Japan	Asia	Japan
AS_JPN_55	SRR12366458	11211491116	36.19	97.4	UNIVERSITY OF WESTERN AUSTRALIA	PRJNA639876	Japan	Asia	Japan
AS_JPN_56	SRR5479883	18732781848	22.18	97.2	UNIVERSITY OF MISSOURI	PRJNA384190	Japan	Asia	Japan
AS_JPN_57	SRR5479937	12119864137	21.09	97.6	UNIVERSITY OF MISSOURI	PRJNA384190	Japan	Asia	Japan
AS_JPN_58	SRR5479979	16824781037	17.17	98.3	UNIVERSITY OF MISSOURI	PRJNA384190	Japan	Asia	Japan
AS_JPN_59	SRR5479980	16641174552	16.22	98	UNIVERSITY OF MISSOURI	PRJNA384190	Japan	Asia	Japan
AS_JPN_6	DRR163394	15937463555	11.54	98.6	NARO	PRJDB7786	Japan	Asia	Japan
AS_JPN_60	SRR5479981	19221946089	29.28	98.4	UNIVERSITY OF MISSOURI	PRJNA384190	Japan	Asia	Japan
AS_JPN_61	SRR5479982	14755324151	19.66	98	UNIVERSITY OF MISSOURI	PRJNA384190	Japan	Asia	Japan
AS_JPN_62	SRR5479983	14651019944	16.07	98	UNIVERSITY OF MISSOURI	PRJNA384190	Japan	Asia	Japan
AS_JPN_63	SRR5479984	19714607907	16.99	98	UNIVERSITY OF MISSOURI	PRJNA384190	Japan	Asia	Japan
AS_JPN_64	SRR5479987	16155410138	19.04	98	UNIVERSITY OF MISSOURI	PRJNA384190	Japan	Asia	Japan
AS_JPN_65	SRR5480057	16237777274	20.01	98.1	UNIVERSITY OF MISSOURI	PRJNA384190	Japan	Asia	Japan
AS_JPN_66	SRR5480060	16395123797	22.6	98.1	UNIVERSITY OF MISSOURI	PRJNA384190	Japan	Asia	Japan
AS_JPN_67	SRR5480061	13865185783	15.61	97	UNIVERSITY OF MISSOURI	PRJNA384190	Japan	Asia	Japan
AS_JPN_68	SRR5480099	18732131242	16.1	98.5	UNIVERSITY OF MISSOURI	PRJNA384190	Japan	Asia	Japan
AS_JPN_69	SRR5480100	16659055559	17.65	97.9	UNIVERSITY OF MISSOURI	PRJNA384190	Japan	Asia	Japan
AS_JPN_7	DRR163396	17440718395	18.3	98.6	NARO	PRJDB7786	Japan	Asia	Japan
AS_JPN_70	SRR5480103	13081241671	15.48	97.2	UNIVERSITY OF MISSOURI	PRJNA384190	Japan	Asia	Japan
AS_JPN_71	SRR5480113	18957581337	19.55	98.3	UNIVERSITY OF MISSOURI	PRJNA384190	Japan	Asia	Japan
AS_JPN_72	SRR5480126	18733026961	18.39	98	UNIVERSITY OF MISSOURI	PRJNA384190	Japan	Asia	Japan
AS_JPN_73	SRR5480133	20814567184	16	97.9	UNIVERSITY OF MISSOURI	PRJNA384190	Japan	Asia	Japan
AS_JPN_74	SRR5480134	16623259712	18.39	97.9	UNIVERSITY OF MISSOURI	PRJNA384190	Japan	Asia	Japan
AS_JPN_75	SRR5480176	43462531380	28.38	98.4	UNIVERSITY OF MISSOURI	PRJNA384190	Japan	Asia	Japan
AS_JPN_76	SRR5480183	42279172930	18.37	98.4	UNIVERSITY OF MISSOURI	PRJNA384190	Japan	Asia	Japan
AS_JPN_77	SRR6796791	16195684572	49.51	97.9	INSTITUTE OF GENETICS AND DEVELOPMENTAL BIOLOGY , CHINESE ACADEMY OF SCIENCE	PRJNA432760	Japan	Asia	Japan:Hokkaido
AS_JPN_78	SRR9714117	15591140599	57.15	97.2	KOREA RESEARCH INSTITUTE OF BIOSCIENCE AND BIOTECHNOLOGY	PRJNA555366	Japan	Asia	Japan
AS_JPN_79	SRR9714130	21280394171	63.82	98.2	KOREA RESEARCH INSTITUTE OF BIOSCIENCE AND BIOTECHNOLOGY	PRJNA555366	Japan	Asia	Japan
AS_JPN_8	DRR163397	15293542303	12.49	98	NARO	PRJDB7786	Japan	Asia	Japan
AS_JPN_80	SRR9714143	21622235477	19.69	98.5	KOREA RESEARCH INSTITUTE OF BIOSCIENCE AND BIOTECHNOLOGY	PRJNA555366	Japan	Asia	Japan
AS_JPN_81	SRR9714150	20737556762	14.47	98	KOREA RESEARCH INSTITUTE OF BIOSCIENCE AND BIOTECHNOLOGY	PRJNA555366	Japan	Asia	Japan
AS_JPN_82	SRR9714151	20461533429	16.86	98.4	KOREA RESEARCH INSTITUTE OF BIOSCIENCE AND BIOTECHNOLOGY	PRJNA555366	Japan	Asia	Japan
AS_JPN_83	SRR9714332	15063619692	16.2	98.2	KOREA RESEARCH INSTITUTE OF BIOSCIENCE AND BIOTECHNOLOGY	PRJNA555366	Japan	Asia	Japan
AS_JPN_84	SRR9714377	17139517571	17.47	98.2	KOREA RESEARCH INSTITUTE OF BIOSCIENCE AND BIOTECHNOLOGY	PRJNA555366	Japan	Asia	Japan
AS_JPN_85	SRR9714443	25454773829	26.71	98.3	KOREA RESEARCH INSTITUTE OF BIOSCIENCE AND BIOTECHNOLOGY	PRJNA555366	Japan	Asia	Japan
AS_JPN_86	SRR9714454	26471319318	21.5	98.5	KOREA RESEARCH INSTITUTE OF BIOSCIENCE AND BIOTECHNOLOGY	PRJNA555366	Japan	Asia	Japan
AS_JPN_87	SRR9714571	20869801353	21.9	98.4	KOREA RESEARCH INSTITUTE OF BIOSCIENCE AND BIOTECHNOLOGY	PRJNA555366	Japan	Asia	Japan
AS_JPN_88	SRR9714596	42478349764	44.57	98.6	KOREA RESEARCH INSTITUTE OF BIOSCIENCE AND BIOTECHNOLOGY	PRJNA555366	Japan	Asia	Japan
AS_JPN_89	SRR9714637	16979003532	17.82	98.4	KOREA RESEARCH INSTITUTE OF BIOSCIENCE AND BIOTECHNOLOGY	PRJNA555366	Japan	Asia	Japan
AS_JPN_9	DRR163400	14010093240	11.5	99	NARO	PRJDB7786	Japan	Asia	Japan
AS_JPN_90	SRR9714803	19051714734	19.99	98.2	KOREA RESEARCH INSTITUTE OF BIOSCIENCE AND BIOTECHNOLOGY	PRJNA555366	Japan	Asia	Japan
AS_KOR_1	SRR12190603	16054635928	16.85	97.8	UNIVERSITY OF WESTERN AUSTRALIA	PRJNA639876	uncalculated	uncalculated	Korea
AS_KOR_10	SRR12190840	18589421647	15.2	98.3	UNIVERSITY OF WESTERN AUSTRALIA	PRJNA639876	uncalculated	uncalculated	Korea
AS_KOR_100	SRR9714646	18320950013	19.22	98.3	KOREA RESEARCH INSTITUTE OF BIOSCIENCE AND BIOTECHNOLOGY	PRJNA555366	North Korea	Asia	North Korea
AS_KOR_101	SRR9714698	21643995899	22.71	98.1	KOREA RESEARCH INSTITUTE OF BIOSCIENCE AND BIOTECHNOLOGY	PRJNA555366	North Korea	Asia	North Korea
AS_KOR_102	SRR9714710	25450052500	26.7	98.3	KOREA RESEARCH INSTITUTE OF BIOSCIENCE AND BIOTECHNOLOGY	PRJNA555366	North Korea	Asia	North Korea
AS_KOR_103	SRR9714722	17599587217	18.47	98.3	KOREA RESEARCH INSTITUTE OF BIOSCIENCE AND BIOTECHNOLOGY	PRJNA555366	North Korea	Asia	North Korea
AS_KOR_104	SRR9714730	27997602241	29.38	98.4	KOREA RESEARCH INSTITUTE OF BIOSCIENCE AND BIOTECHNOLOGY	PRJNA555366	North Korea	Asia	North Korea
AS_KOR_105	SRR9714734	17209870550	18.06	98	KOREA RESEARCH INSTITUTE OF BIOSCIENCE AND BIOTECHNOLOGY	PRJNA555366	North Korea	Asia	North Korea
AS_KOR_106	SRR9714740	26948003073	28.28	98.1	KOREA RESEARCH INSTITUTE OF BIOSCIENCE AND BIOTECHNOLOGY	PRJNA555366	North Korea	Asia	North Korea
AS_KOR_107	SRR9714743	17337080897	18.19	98.2	KOREA RESEARCH INSTITUTE OF BIOSCIENCE AND BIOTECHNOLOGY	PRJNA555366	North Korea	Asia	North Korea
AS_KOR_108	SRR9714789	18187677444	19.08	98.3	KOREA RESEARCH INSTITUTE OF BIOSCIENCE AND BIOTECHNOLOGY	PRJNA555366	North Korea	Asia	North Korea
AS_KOR_109	SRR12190746	18084688032	12.51	98.2	UNIVERSITY OF WESTERN AUSTRALIA	PRJNA639876	South Korea	Asia	South Korea
AS_KOR_11	SRR12190841	20485565822	21.5	98.3	UNIVERSITY OF WESTERN AUSTRALIA	PRJNA639876	uncalculated	uncalculated	Korea
AS_KOR_110	SRR5479877	17651395515	14.85	98.5	UNIVERSITY OF MISSOURI	PRJNA384190	South Korea	Asia	South Korea
AS_KOR_111	SRR5480073	19513115909	20.29	97.6	UNIVERSITY OF MISSOURI	PRJNA384190	South Korea	Asia	South Korea
AS_KOR_112	SRR5480074	17449559491	17.34	97.3	UNIVERSITY OF MISSOURI	PRJNA384190	South Korea	Asia	South Korea
AS_KOR_113	SRR5480112	16513967069	15.11	97.9	UNIVERSITY OF MISSOURI	PRJNA384190	South Korea	Asia	South Korea
AS_KOR_114	SRR5480124	25782335606	17.64	98.3	UNIVERSITY OF MISSOURI	PRJNA384190	South Korea	Asia	South Korea
AS_KOR_115	SRR5480125	20565998612	18.62	98	UNIVERSITY OF MISSOURI	PRJNA384190	South Korea	Asia	South Korea
AS_KOR_116	SRR5480127	18968360865	17.26	98.1	UNIVERSITY OF MISSOURI	PRJNA384190	South Korea	Asia	South Korea
AS_KOR_117	SRR5480128	21798657613	16.81	98.4	UNIVERSITY OF MISSOURI	PRJNA384190	South Korea	Asia	South Korea
AS_KOR_118	SRR5480129	14546526873	16.04	97.8	UNIVERSITY OF MISSOURI	PRJNA384190	South Korea	Asia	South Korea
AS_KOR_119	SRR5480130	23388137102	18.74	98.2	UNIVERSITY OF MISSOURI	PRJNA384190	South Korea	Asia	South Korea
AS_KOR_12	SRR12190842	20073631808	15.08	98.5	UNIVERSITY OF WESTERN AUSTRALIA	PRJNA639876	uncalculated	uncalculated	Korea
AS_KOR_120	SRR5480131	16730455040	17.55	97.9	UNIVERSITY OF MISSOURI	PRJNA384190	South Korea	Asia	South Korea
AS_KOR_121	SRR5480151	46681503597	17.25	98.5	UNIVERSITY OF MISSOURI	PRJNA384190	South Korea	Asia	South Korea
AS_KOR_122	SRR6796787	17667606522	43.11	98.2	INSTITUTE OF GENETICS AND DEVELOPMENTAL BIOLOGY , CHINESE ACADEMY OF SCIENCE	PRJNA432760	South Korea	Asia	South Korea:Kangwon
AS_KOR_123	SRR6796794	21646079552	57.14	98.3	INSTITUTE OF GENETICS AND DEVELOPMENTAL BIOLOGY , CHINESE ACADEMY OF SCIENCE	PRJNA432760	South Korea	Asia	South Korea:Cheju
AS_KOR_124	SRR6796821	15898827054	35.57	98.1	INSTITUTE OF GENETICS AND DEVELOPMENTAL BIOLOGY , CHINESE ACADEMY OF SCIENCE	PRJNA432760	South Korea	Asia	South Korea:NA
AS_KOR_125	SRR9714018	15642653019	16.41	97.5	KOREA RESEARCH INSTITUTE OF BIOSCIENCE AND BIOTECHNOLOGY	PRJNA555366	South Korea	Asia	South Korea
AS_KOR_126	SRR9714019	16486532141	16.89	97.6	KOREA RESEARCH INSTITUTE OF BIOSCIENCE AND BIOTECHNOLOGY	PRJNA555366	South Korea	Asia	South Korea
AS_KOR_127	SRR9714020	14607799557	15.33	97.1	KOREA RESEARCH INSTITUTE OF BIOSCIENCE AND BIOTECHNOLOGY	PRJNA555366	South Korea	Asia	South Korea
AS_KOR_128	SRR9714022	15835669987	16.62	98.1	KOREA RESEARCH INSTITUTE OF BIOSCIENCE AND BIOTECHNOLOGY	PRJNA555366	South Korea	Asia	South Korea
AS_KOR_129	SRR9714023	15612398948	16.16	98.6	KOREA RESEARCH INSTITUTE OF BIOSCIENCE AND BIOTECHNOLOGY	PRJNA555366	South Korea	Asia	South Korea
AS_KOR_13	SRR12190843	19010152158	19.95	98.7	UNIVERSITY OF WESTERN AUSTRALIA	PRJNA639876	uncalculated	uncalculated	Korea
AS_KOR_130	SRR9714024	16483132482	17.3	96.4	KOREA RESEARCH INSTITUTE OF BIOSCIENCE AND BIOTECHNOLOGY	PRJNA555366	South Korea	Asia	South Korea
AS_KOR_131	SRR9714025	15238882566	15.99	97.9	KOREA RESEARCH INSTITUTE OF BIOSCIENCE AND BIOTECHNOLOGY	PRJNA555366	South Korea	Asia	South Korea
AS_KOR_132	SRR9714026	16565922351	17.38	98.4	KOREA RESEARCH INSTITUTE OF BIOSCIENCE AND BIOTECHNOLOGY	PRJNA555366	South Korea	Asia	South Korea
AS_KOR_133	SRR9714027	42336073898	44.42	98.7	KOREA RESEARCH INSTITUTE OF BIOSCIENCE AND BIOTECHNOLOGY	PRJNA555366	South Korea	Asia	South Korea
AS_KOR_134	SRR9714028	14687181674	14.95	97.8	KOREA RESEARCH INSTITUTE OF BIOSCIENCE AND BIOTECHNOLOGY	PRJNA555366	South Korea	Asia	South Korea
AS_KOR_135	SRR9714029	13679616574	14.35	97.6	KOREA RESEARCH INSTITUTE OF BIOSCIENCE AND BIOTECHNOLOGY	PRJNA555366	South Korea	Asia	South Korea
AS_KOR_136	SRR9714030	15234986514	15.56	98.2	KOREA RESEARCH INSTITUTE OF BIOSCIENCE AND BIOTECHNOLOGY	PRJNA555366	South Korea	Asia	South Korea
AS_KOR_137	SRR9714031	15546365675	16.31	98.3	KOREA RESEARCH INSTITUTE OF BIOSCIENCE AND BIOTECHNOLOGY	PRJNA555366	South Korea	Asia	South Korea
AS_KOR_138	SRR9714033	14372455777	15.08	97.2	KOREA RESEARCH INSTITUTE OF BIOSCIENCE AND BIOTECHNOLOGY	PRJNA555366	South Korea	Asia	South Korea
AS_KOR_139	SRR9714034	5836073082	6.12	97	KOREA RESEARCH INSTITUTE OF BIOSCIENCE AND BIOTECHNOLOGY	PRJNA555366	South Korea	Asia	South Korea
AS_KOR_14	SRR12190844	20632242993	21.65	98.2	UNIVERSITY OF WESTERN AUSTRALIA	PRJNA639876	uncalculated	uncalculated	Korea
AS_KOR_140	SRR9714035	14467654170	15.18	96.8	KOREA RESEARCH INSTITUTE OF BIOSCIENCE AND BIOTECHNOLOGY	PRJNA555366	South Korea	Asia	South Korea
AS_KOR_141	SRR9714036	13469598216	14.23	97.4	KOREA RESEARCH INSTITUTE OF BIOSCIENCE AND BIOTECHNOLOGY	PRJNA555366	South Korea	Asia	South Korea
AS_KOR_142	SRR9714037	13656240534	14.33	97.4	KOREA RESEARCH INSTITUTE OF BIOSCIENCE AND BIOTECHNOLOGY	PRJNA555366	South Korea	Asia	South Korea
AS_KOR_143	SRR9714038	8178253209	8.58	97.8	KOREA RESEARCH INSTITUTE OF BIOSCIENCE AND BIOTECHNOLOGY	PRJNA555366	South Korea	Asia	South Korea
AS_KOR_144	SRR9714039	13967272715	14.66	96.6	KOREA RESEARCH INSTITUTE OF BIOSCIENCE AND BIOTECHNOLOGY	PRJNA555366	South Korea	Asia	South Korea
AS_KOR_145	SRR9714040	15298583762	22.98	98.2	KOREA RESEARCH INSTITUTE OF BIOSCIENCE AND BIOTECHNOLOGY	PRJNA555366	South Korea	Asia	South Korea
AS_KOR_146	SRR9714041	14729625474	15.46	98.4	KOREA RESEARCH INSTITUTE OF BIOSCIENCE AND BIOTECHNOLOGY	PRJNA555366	South Korea	Asia	South Korea
AS_KOR_147	SRR9714042	14070739744	14.76	96.8	KOREA RESEARCH INSTITUTE OF BIOSCIENCE AND BIOTECHNOLOGY	PRJNA555366	South Korea	Asia	South Korea
AS_KOR_148	SRR9714043	15034523324	15.78	96.9	KOREA RESEARCH INSTITUTE OF BIOSCIENCE AND BIOTECHNOLOGY	PRJNA555366	South Korea	Asia	South Korea
AS_KOR_149	SRR9714044	24789957305	26.01	98.2	KOREA RESEARCH INSTITUTE OF BIOSCIENCE AND BIOTECHNOLOGY	PRJNA555366	South Korea	Asia	South Korea
AS_KOR_15	SRR12190845	20161558492	21.6	98.6	UNIVERSITY OF WESTERN AUSTRALIA	PRJNA639876	uncalculated	uncalculated	Korea
AS_KOR_150	SRR9714045	27112481318	28.45	98.5	KOREA RESEARCH INSTITUTE OF BIOSCIENCE AND BIOTECHNOLOGY	PRJNA555366	South Korea	Asia	South Korea
AS_KOR_151	SRR9714046	25948664512	25.74	98.2	KOREA RESEARCH INSTITUTE OF BIOSCIENCE AND BIOTECHNOLOGY	PRJNA555366	South Korea	Asia	South Korea
AS_KOR_152	SRR9714047	23208084732	24.35	98.3	KOREA RESEARCH INSTITUTE OF BIOSCIENCE AND BIOTECHNOLOGY	PRJNA555366	South Korea	Asia	South Korea
AS_KOR_153	SRR9714048	23456126511	24.65	98.3	KOREA RESEARCH INSTITUTE OF BIOSCIENCE AND BIOTECHNOLOGY	PRJNA555366	South Korea	Asia	South Korea
AS_KOR_154	SRR9714049	25241308610	26.49	98.6	KOREA RESEARCH INSTITUTE OF BIOSCIENCE AND BIOTECHNOLOGY	PRJNA555366	South Korea	Asia	South Korea
AS_KOR_155	SRR9714054	23039177455	16.42	98.4	KOREA RESEARCH INSTITUTE OF BIOSCIENCE AND BIOTECHNOLOGY	PRJNA555366	South Korea	Asia	South Korea
AS_KOR_156	SRR9714055	22205512295	17.93	98.4	KOREA RESEARCH INSTITUTE OF BIOSCIENCE AND BIOTECHNOLOGY	PRJNA555366	South Korea	Asia	South Korea
AS_KOR_157	SRR9714057	15416290089	16.65	98.4	KOREA RESEARCH INSTITUTE OF BIOSCIENCE AND BIOTECHNOLOGY	PRJNA555366	South Korea	Asia	South Korea
AS_KOR_158	SRR9714058	17101413659	18.03	98.3	KOREA RESEARCH INSTITUTE OF BIOSCIENCE AND BIOTECHNOLOGY	PRJNA555366	South Korea	Asia	South Korea
AS_KOR_159	SRR9714059	14917920685	14.23	98.3	KOREA RESEARCH INSTITUTE OF BIOSCIENCE AND BIOTECHNOLOGY	PRJNA555366	South Korea	Asia	South Korea
AS_KOR_16	SRR12190846	20834112307	21.86	98.8	UNIVERSITY OF WESTERN AUSTRALIA	PRJNA639876	uncalculated	uncalculated	Korea
AS_KOR_160	SRR9714060	18764563030	20.23	98.3	KOREA RESEARCH INSTITUTE OF BIOSCIENCE AND BIOTECHNOLOGY	PRJNA555366	South Korea	Asia	South Korea
AS_KOR_161	SRR9714061	18006765283	18.89	98.3	KOREA RESEARCH INSTITUTE OF BIOSCIENCE AND BIOTECHNOLOGY	PRJNA555366	South Korea	Asia	South Korea
AS_KOR_162	SRR9714062	24386643081	25.59	98.2	KOREA RESEARCH INSTITUTE OF BIOSCIENCE AND BIOTECHNOLOGY	PRJNA555366	South Korea	Asia	South Korea
AS_KOR_163	SRR9714063	17441167722	18.23	98.1	KOREA RESEARCH INSTITUTE OF BIOSCIENCE AND BIOTECHNOLOGY	PRJNA555366	South Korea	Asia	South Korea
AS_KOR_164	SRR9714064	18898243662	19.83	98.4	KOREA RESEARCH INSTITUTE OF BIOSCIENCE AND BIOTECHNOLOGY	PRJNA555366	South Korea	Asia	South Korea
AS_KOR_165	SRR9714065	20109029844	21.1	98.3	KOREA RESEARCH INSTITUTE OF BIOSCIENCE AND BIOTECHNOLOGY	PRJNA555366	South Korea	Asia	South Korea
AS_KOR_166	SRR9714067	15394816569	16.15	97.5	KOREA RESEARCH INSTITUTE OF BIOSCIENCE AND BIOTECHNOLOGY	PRJNA555366	South Korea	Asia	South Korea
AS_KOR_167	SRR9714070	26870142280	17.16	98.3	KOREA RESEARCH INSTITUTE OF BIOSCIENCE AND BIOTECHNOLOGY	PRJNA555366	South Korea	Asia	South Korea
AS_KOR_168	SRR9714071	32137083479	14.73	98.3	KOREA RESEARCH INSTITUTE OF BIOSCIENCE AND BIOTECHNOLOGY	PRJNA555366	South Korea	Asia	South Korea
AS_KOR_169	SRR9714074	14813868036	17.46	97	KOREA RESEARCH INSTITUTE OF BIOSCIENCE AND BIOTECHNOLOGY	PRJNA555366	South Korea	Asia	South Korea
AS_KOR_17	SRR12190847	18833404537	19.76	98.3	UNIVERSITY OF WESTERN AUSTRALIA	PRJNA639876	uncalculated	uncalculated	Korea
AS_KOR_170	SRR9714075	13788873876	15.7	97	KOREA RESEARCH INSTITUTE OF BIOSCIENCE AND BIOTECHNOLOGY	PRJNA555366	South Korea	Asia	South Korea
AS_KOR_171	SRR9714078	16071892874	13.22	96.4	KOREA RESEARCH INSTITUTE OF BIOSCIENCE AND BIOTECHNOLOGY	PRJNA555366	South Korea	Asia	South Korea
AS_KOR_172	SRR9714079	17992305929	17.95	98.4	KOREA RESEARCH INSTITUTE OF BIOSCIENCE AND BIOTECHNOLOGY	PRJNA555366	South Korea	Asia	South Korea
AS_KOR_173	SRR9714080	13714217419	18.87	97.3	KOREA RESEARCH INSTITUTE OF BIOSCIENCE AND BIOTECHNOLOGY	PRJNA555366	South Korea	Asia	South Korea
AS_KOR_174	SRR9714081	21497844983	14.19	98.2	KOREA RESEARCH INSTITUTE OF BIOSCIENCE AND BIOTECHNOLOGY	PRJNA555366	South Korea	Asia	South Korea
AS_KOR_175	SRR9714082	15428474515	37.26	97.9	KOREA RESEARCH INSTITUTE OF BIOSCIENCE AND BIOTECHNOLOGY	PRJNA555366	South Korea	Asia	South Korea
AS_KOR_176	SRR9714083	18867945115	35.09	98.1	KOREA RESEARCH INSTITUTE OF BIOSCIENCE AND BIOTECHNOLOGY	PRJNA555366	South Korea	Asia	South Korea
AS_KOR_177	SRR9714085	20355032451	31.79	98.4	KOREA RESEARCH INSTITUTE OF BIOSCIENCE AND BIOTECHNOLOGY	PRJNA555366	South Korea	Asia	South Korea
AS_KOR_178	SRR9714086	19957948126	41.65	98.3	KOREA RESEARCH INSTITUTE OF BIOSCIENCE AND BIOTECHNOLOGY	PRJNA555366	South Korea	Asia	South Korea
AS_KOR_179	SRR9714087	17064327809	34.4	98.2	KOREA RESEARCH INSTITUTE OF BIOSCIENCE AND BIOTECHNOLOGY	PRJNA555366	South Korea	Asia	South Korea
AS_KOR_18	SRR12190849	19202907476	20.15	98.4	UNIVERSITY OF WESTERN AUSTRALIA	PRJNA639876	uncalculated	uncalculated	Korea
AS_KOR_180	SRR9714088	18414408559	42.46	98.3	KOREA RESEARCH INSTITUTE OF BIOSCIENCE AND BIOTECHNOLOGY	PRJNA555366	South Korea	Asia	South Korea
AS_KOR_181	SRR9714089	14144659391	45.27	96.7	KOREA RESEARCH INSTITUTE OF BIOSCIENCE AND BIOTECHNOLOGY	PRJNA555366	South Korea	Asia	South Korea
AS_KOR_182	SRR9714090	27045994241	40.58	98.6	KOREA RESEARCH INSTITUTE OF BIOSCIENCE AND BIOTECHNOLOGY	PRJNA555366	South Korea	Asia	South Korea
AS_KOR_183	SRR9714091	22588275764	34.25	98.4	KOREA RESEARCH INSTITUTE OF BIOSCIENCE AND BIOTECHNOLOGY	PRJNA555366	South Korea	Asia	South Korea
AS_KOR_184	SRR9714093	15586116028	43.57	98.2	KOREA RESEARCH INSTITUTE OF BIOSCIENCE AND BIOTECHNOLOGY	PRJNA555366	South Korea	Asia	South Korea
AS_KOR_185	SRR9714094	14802791749	65.78	98.2	KOREA RESEARCH INSTITUTE OF BIOSCIENCE AND BIOTECHNOLOGY	PRJNA555366	South Korea	Asia	South Korea
AS_KOR_186	SRR9714095	20095444384	26.87	98.1	KOREA RESEARCH INSTITUTE OF BIOSCIENCE AND BIOTECHNOLOGY	PRJNA555366	South Korea	Asia	South Korea
AS_KOR_187	SRR9714096	16203571469	24.66	98.3	KOREA RESEARCH INSTITUTE OF BIOSCIENCE AND BIOTECHNOLOGY	PRJNA555366	South Korea	Asia	South Korea
AS_KOR_188	SRR9714097	15771277834	37.7	96.7	KOREA RESEARCH INSTITUTE OF BIOSCIENCE AND BIOTECHNOLOGY	PRJNA555366	South Korea	Asia	South Korea
AS_KOR_189	SRR9714098	22217693123	25.97	98.5	KOREA RESEARCH INSTITUTE OF BIOSCIENCE AND BIOTECHNOLOGY	PRJNA555366	South Korea	Asia	South Korea
AS_KOR_19	SRR12190852	18911014001	19.84	98.2	UNIVERSITY OF WESTERN AUSTRALIA	PRJNA639876	uncalculated	uncalculated	Korea
AS_KOR_190	SRR9714099	15010792578	24.62	96.7	KOREA RESEARCH INSTITUTE OF BIOSCIENCE AND BIOTECHNOLOGY	PRJNA555366	South Korea	Asia	South Korea
AS_KOR_191	SRR9714100	16683666808	44.86	98.5	KOREA RESEARCH INSTITUTE OF BIOSCIENCE AND BIOTECHNOLOGY	PRJNA555366	South Korea	Asia	South Korea
AS_KOR_192	SRR9714101	15197094689	71.07	98.4	KOREA RESEARCH INSTITUTE OF BIOSCIENCE AND BIOTECHNOLOGY	PRJNA555366	South Korea	Asia	South Korea
AS_KOR_193	SRR9714112	21562421270	55.27	99	KOREA RESEARCH INSTITUTE OF BIOSCIENCE AND BIOTECHNOLOGY	PRJNA555366	South Korea	Asia	South Korea
AS_KOR_194	SRR9714116	21600954322	60.59	98.3	KOREA RESEARCH INSTITUTE OF BIOSCIENCE AND BIOTECHNOLOGY	PRJNA555366	South Korea	Asia	South Korea
AS_KOR_195	SRR9714131	18368036908	52.92	98.3	KOREA RESEARCH INSTITUTE OF BIOSCIENCE AND BIOTECHNOLOGY	PRJNA555366	South Korea	Asia	South Korea
AS_KOR_196	SRR9714136	18301575008	27.18	98.3	KOREA RESEARCH INSTITUTE OF BIOSCIENCE AND BIOTECHNOLOGY	PRJNA555366	South Korea	Asia	South Korea
AS_KOR_197	SRR9714142	20950448091	17.94	98.4	KOREA RESEARCH INSTITUTE OF BIOSCIENCE AND BIOTECHNOLOGY	PRJNA555366	South Korea	Asia	South Korea
AS_KOR_198	SRR9714148	21376980452	15.94	98.7	KOREA RESEARCH INSTITUTE OF BIOSCIENCE AND BIOTECHNOLOGY	PRJNA555366	South Korea	Asia	South Korea
AS_KOR_199	SRR9714149	15249406721	15.85	98.7	KOREA RESEARCH INSTITUTE OF BIOSCIENCE AND BIOTECHNOLOGY	PRJNA555366	South Korea	Asia	South Korea
AS_KOR_2	SRR12190684	20156897798	20.65	98.7	UNIVERSITY OF WESTERN AUSTRALIA	PRJNA639876	uncalculated	uncalculated	Korea
AS_KOR_20	SRR12190853	18567015173	19.48	98.2	UNIVERSITY OF WESTERN AUSTRALIA	PRJNA639876	uncalculated	uncalculated	Korea
AS_KOR_200	SRR9714152	17073661570	18.88	98.1	KOREA RESEARCH INSTITUTE OF BIOSCIENCE AND BIOTECHNOLOGY	PRJNA555366	South Korea	Asia	South Korea
AS_KOR_201	SRR9714153	16531901364	14.39	98.1	KOREA RESEARCH INSTITUTE OF BIOSCIENCE AND BIOTECHNOLOGY	PRJNA555366	South Korea	Asia	South Korea
AS_KOR_202	SRR9714154	18393924081	22.56	98.2	KOREA RESEARCH INSTITUTE OF BIOSCIENCE AND BIOTECHNOLOGY	PRJNA555366	South Korea	Asia	South Korea
AS_KOR_203	SRR9714155	21786427576	16.19	98.5	KOREA RESEARCH INSTITUTE OF BIOSCIENCE AND BIOTECHNOLOGY	PRJNA555366	South Korea	Asia	South Korea
AS_KOR_204	SRR9714157	21798635819	21.36	98.5	KOREA RESEARCH INSTITUTE OF BIOSCIENCE AND BIOTECHNOLOGY	PRJNA555366	South Korea	Asia	South Korea
AS_KOR_205	SRR9714159	20037341939	17.91	98.3	KOREA RESEARCH INSTITUTE OF BIOSCIENCE AND BIOTECHNOLOGY	PRJNA555366	South Korea	Asia	South Korea
AS_KOR_206	SRR9714160	14317895594	19.32	96.9	KOREA RESEARCH INSTITUTE OF BIOSCIENCE AND BIOTECHNOLOGY	PRJNA555366	South Korea	Asia	South Korea
AS_KOR_207	SRR9714161	14445903625	14.84	96.8	KOREA RESEARCH INSTITUTE OF BIOSCIENCE AND BIOTECHNOLOGY	PRJNA555366	South Korea	Asia	South Korea
AS_KOR_208	SRR9714162	15297885412	28.38	97.5	KOREA RESEARCH INSTITUTE OF BIOSCIENCE AND BIOTECHNOLOGY	PRJNA555366	South Korea	Asia	South Korea
AS_KOR_209	SRR9714164	15097554749	23.7	97.3	KOREA RESEARCH INSTITUTE OF BIOSCIENCE AND BIOTECHNOLOGY	PRJNA555366	South Korea	Asia	South Korea
AS_KOR_21	SRR12190854	19419532177	20.38	98	UNIVERSITY OF WESTERN AUSTRALIA	PRJNA639876	uncalculated	uncalculated	Korea
AS_KOR_210	SRR9714165	21673292399	16.35	98.4	KOREA RESEARCH INSTITUTE OF BIOSCIENCE AND BIOTECHNOLOGY	PRJNA555366	South Korea	Asia	South Korea
AS_KOR_211	SRR9714167	15075910069	15.53	97.1	KOREA RESEARCH INSTITUTE OF BIOSCIENCE AND BIOTECHNOLOGY	PRJNA555366	South Korea	Asia	South Korea
AS_KOR_212	SRR9714168	15234570751	21.09	96.6	KOREA RESEARCH INSTITUTE OF BIOSCIENCE AND BIOTECHNOLOGY	PRJNA555366	South Korea	Asia	South Korea
AS_KOR_213	SRR9714169	15162824036	17	96.9	KOREA RESEARCH INSTITUTE OF BIOSCIENCE AND BIOTECHNOLOGY	PRJNA555366	South Korea	Asia	South Korea
AS_KOR_214	SRR9714180	22165440014	16.55	98.6	KOREA RESEARCH INSTITUTE OF BIOSCIENCE AND BIOTECHNOLOGY	PRJNA555366	South Korea	Asia	South Korea
AS_KOR_215	SRR9714182	14923545671	23.31	97.1	KOREA RESEARCH INSTITUTE OF BIOSCIENCE AND BIOTECHNOLOGY	PRJNA555366	South Korea	Asia	South Korea
AS_KOR_216	SRR9714186	15231226704	17.51	98	KOREA RESEARCH INSTITUTE OF BIOSCIENCE AND BIOTECHNOLOGY	PRJNA555366	South Korea	Asia	South Korea
AS_KOR_217	SRR9714187	20641663204	15.95	98.7	KOREA RESEARCH INSTITUTE OF BIOSCIENCE AND BIOTECHNOLOGY	PRJNA555366	South Korea	Asia	South Korea
AS_KOR_218	SRR9714188	14861877293	15.19	97.1	KOREA RESEARCH INSTITUTE OF BIOSCIENCE AND BIOTECHNOLOGY	PRJNA555366	South Korea	Asia	South Korea
AS_KOR_219	SRR9714189	14102408458	15.22	98.5	KOREA RESEARCH INSTITUTE OF BIOSCIENCE AND BIOTECHNOLOGY	PRJNA555366	South Korea	Asia	South Korea
AS_KOR_22	SRR12191204	22076257748	23.16	97.6	UNIVERSITY OF WESTERN AUSTRALIA	PRJNA639876	uncalculated	uncalculated	Korea
AS_KOR_220	SRR9714190	16565274451	18.73	98	KOREA RESEARCH INSTITUTE OF BIOSCIENCE AND BIOTECHNOLOGY	PRJNA555366	South Korea	Asia	South Korea
AS_KOR_221	SRR9714191	14698525562	21.05	98.3	KOREA RESEARCH INSTITUTE OF BIOSCIENCE AND BIOTECHNOLOGY	PRJNA555366	South Korea	Asia	South Korea
AS_KOR_222	SRR9714192	15259018819	21.04	98.6	KOREA RESEARCH INSTITUTE OF BIOSCIENCE AND BIOTECHNOLOGY	PRJNA555366	South Korea	Asia	South Korea
AS_KOR_223	SRR9714193	14997124566	23.06	98.2	KOREA RESEARCH INSTITUTE OF BIOSCIENCE AND BIOTECHNOLOGY	PRJNA555366	South Korea	Asia	South Korea
AS_KOR_224	SRR9714224	17171503831	21.97	98.1	KOREA RESEARCH INSTITUTE OF BIOSCIENCE AND BIOTECHNOLOGY	PRJNA555366	South Korea	Asia	South Korea
AS_KOR_225	SRR9714225	18933932048	21.54	98	KOREA RESEARCH INSTITUTE OF BIOSCIENCE AND BIOTECHNOLOGY	PRJNA555366	South Korea	Asia	South Korea
AS_KOR_226	SRR9714226	18158163397	20.72	98.1	KOREA RESEARCH INSTITUTE OF BIOSCIENCE AND BIOTECHNOLOGY	PRJNA555366	South Korea	Asia	South Korea
AS_KOR_227	SRR9714227	21804457843	21.98	98.4	KOREA RESEARCH INSTITUTE OF BIOSCIENCE AND BIOTECHNOLOGY	PRJNA555366	South Korea	Asia	South Korea
AS_KOR_228	SRR9714228	18077829477	22.69	98.4	KOREA RESEARCH INSTITUTE OF BIOSCIENCE AND BIOTECHNOLOGY	PRJNA555366	South Korea	Asia	South Korea
AS_KOR_229	SRR9714231	17310301681	22.43	98.3	KOREA RESEARCH INSTITUTE OF BIOSCIENCE AND BIOTECHNOLOGY	PRJNA555366	South Korea	Asia	South Korea
AS_KOR_23	SRR12191209	16838464334	17.67	97.9	UNIVERSITY OF WESTERN AUSTRALIA	PRJNA639876	uncalculated	uncalculated	Korea
AS_KOR_230	SRR9714235	16794994328	21.47	98.1	KOREA RESEARCH INSTITUTE OF BIOSCIENCE AND BIOTECHNOLOGY	PRJNA555366	South Korea	Asia	South Korea
AS_KOR_231	SRR9714236	15695009821	16.47	98.3	KOREA RESEARCH INSTITUTE OF BIOSCIENCE AND BIOTECHNOLOGY	PRJNA555366	South Korea	Asia	South Korea
AS_KOR_232	SRR9714237	15775924095	17.92	98.1	KOREA RESEARCH INSTITUTE OF BIOSCIENCE AND BIOTECHNOLOGY	PRJNA555366	South Korea	Asia	South Korea
AS_KOR_233	SRR9714238	21462852056	17.35	98.3	KOREA RESEARCH INSTITUTE OF BIOSCIENCE AND BIOTECHNOLOGY	PRJNA555366	South Korea	Asia	South Korea
AS_KOR_234	SRR9714242	14733363037	19.3	97.9	KOREA RESEARCH INSTITUTE OF BIOSCIENCE AND BIOTECHNOLOGY	PRJNA555366	South Korea	Asia	South Korea
AS_KOR_235	SRR9714248	15742648760	22.33	98.2	KOREA RESEARCH INSTITUTE OF BIOSCIENCE AND BIOTECHNOLOGY	PRJNA555366	South Korea	Asia	South Korea
AS_KOR_236	SRR9714249	19636708558	22.87	98.3	KOREA RESEARCH INSTITUTE OF BIOSCIENCE AND BIOTECHNOLOGY	PRJNA555366	South Korea	Asia	South Korea
AS_KOR_237	SRR9714252	16589950121	21.51	98.2	KOREA RESEARCH INSTITUTE OF BIOSCIENCE AND BIOTECHNOLOGY	PRJNA555366	South Korea	Asia	South Korea
AS_KOR_238	SRR9714253	16222399498	21.02	98.2	KOREA RESEARCH INSTITUTE OF BIOSCIENCE AND BIOTECHNOLOGY	PRJNA555366	South Korea	Asia	South Korea
AS_KOR_239	SRR9714254	18216744209	15.02	98.3	KOREA RESEARCH INSTITUTE OF BIOSCIENCE AND BIOTECHNOLOGY	PRJNA555366	South Korea	Asia	South Korea
AS_KOR_24	SRR12191214	20587805209	21.6	97.9	UNIVERSITY OF WESTERN AUSTRALIA	PRJNA639876	uncalculated	uncalculated	Korea
AS_KOR_240	SRR9714255	14539180308	15.16	97	KOREA RESEARCH INSTITUTE OF BIOSCIENCE AND BIOTECHNOLOGY	PRJNA555366	South Korea	Asia	South Korea
AS_KOR_241	SRR9714256	15001749220	16.05	98.2	KOREA RESEARCH INSTITUTE OF BIOSCIENCE AND BIOTECHNOLOGY	PRJNA555366	South Korea	Asia	South Korea
AS_KOR_242	SRR9714257	15438494429	15.84	98.1	KOREA RESEARCH INSTITUTE OF BIOSCIENCE AND BIOTECHNOLOGY	PRJNA555366	South Korea	Asia	South Korea
AS_KOR_243	SRR9714258	19431879298	22.74	98.2	KOREA RESEARCH INSTITUTE OF BIOSCIENCE AND BIOTECHNOLOGY	PRJNA555366	South Korea	Asia	South Korea
AS_KOR_244	SRR9714259	14061671519	15.82	96.4	KOREA RESEARCH INSTITUTE OF BIOSCIENCE AND BIOTECHNOLOGY	PRJNA555366	South Korea	Asia	South Korea
AS_KOR_245	SRR9714260	19121220778	15.99	98.4	KOREA RESEARCH INSTITUTE OF BIOSCIENCE AND BIOTECHNOLOGY	PRJNA555366	South Korea	Asia	South Korea
AS_KOR_246	SRR9714261	18107546187	15.91	98.2	KOREA RESEARCH INSTITUTE OF BIOSCIENCE AND BIOTECHNOLOGY	PRJNA555366	South Korea	Asia	South Korea
AS_KOR_247	SRR9714262	22168661495	23.26	98.4	KOREA RESEARCH INSTITUTE OF BIOSCIENCE AND BIOTECHNOLOGY	PRJNA555366	South Korea	Asia	South Korea
AS_KOR_248	SRR9714274	14094635054	15.66	96.7	KOREA RESEARCH INSTITUTE OF BIOSCIENCE AND BIOTECHNOLOGY	PRJNA555366	South Korea	Asia	South Korea
AS_KOR_249	SRR9714275	16030628964	22.13	98.1	KOREA RESEARCH INSTITUTE OF BIOSCIENCE AND BIOTECHNOLOGY	PRJNA555366	South Korea	Asia	South Korea
AS_KOR_25	SRR12191282	19804529330	20.78	98.7	UNIVERSITY OF WESTERN AUSTRALIA	PRJNA639876	uncalculated	uncalculated	Korea
AS_KOR_250	SRR9714278	14195013664	15.59	98.3	KOREA RESEARCH INSTITUTE OF BIOSCIENCE AND BIOTECHNOLOGY	PRJNA555366	South Korea	Asia	South Korea
AS_KOR_251	SRR9714280	23073108871	17.38	98	KOREA RESEARCH INSTITUTE OF BIOSCIENCE AND BIOTECHNOLOGY	PRJNA555366	South Korea	Asia	South Korea
AS_KOR_252	SRR9714281	19021441794	15.42	98.1	KOREA RESEARCH INSTITUTE OF BIOSCIENCE AND BIOTECHNOLOGY	PRJNA555366	South Korea	Asia	South Korea
AS_KOR_253	SRR9714283	16621256735	15.74	98.3	KOREA RESEARCH INSTITUTE OF BIOSCIENCE AND BIOTECHNOLOGY	PRJNA555366	South Korea	Asia	South Korea
AS_KOR_254	SRR9714284	11598445889	21.76	98.9	KOREA RESEARCH INSTITUTE OF BIOSCIENCE AND BIOTECHNOLOGY	PRJNA555366	South Korea	Asia	South Korea
AS_KOR_255	SRR9714285	16646059251	21.76	97.6	KOREA RESEARCH INSTITUTE OF BIOSCIENCE AND BIOTECHNOLOGY	PRJNA555366	South Korea	Asia	South Korea
AS_KOR_256	SRR9714304	22303454269	19.39	98.3	KOREA RESEARCH INSTITUTE OF BIOSCIENCE AND BIOTECHNOLOGY	PRJNA555366	South Korea	Asia	South Korea
AS_KOR_257	SRR9714305	14560018732	17.55	97.2	KOREA RESEARCH INSTITUTE OF BIOSCIENCE AND BIOTECHNOLOGY	PRJNA555366	South Korea	Asia	South Korea
AS_KOR_258	SRR9714306	14640523370	19.87	97	KOREA RESEARCH INSTITUTE OF BIOSCIENCE AND BIOTECHNOLOGY	PRJNA555366	South Korea	Asia	South Korea
AS_KOR_259	SRR9714307	14375591044	19.05	97	KOREA RESEARCH INSTITUTE OF BIOSCIENCE AND BIOTECHNOLOGY	PRJNA555366	South Korea	Asia	South Korea
AS_KOR_26	SRR12191316	28769579037	14.18	98.2	UNIVERSITY OF WESTERN AUSTRALIA	PRJNA639876	uncalculated	uncalculated	Korea
AS_KOR_260	SRR9714308	16499531205	18.97	98.2	KOREA RESEARCH INSTITUTE OF BIOSCIENCE AND BIOTECHNOLOGY	PRJNA555366	South Korea	Asia	South Korea
AS_KOR_261	SRR9714309	17238814824	23.47	98.1	KOREA RESEARCH INSTITUTE OF BIOSCIENCE AND BIOTECHNOLOGY	PRJNA555366	South Korea	Asia	South Korea
AS_KOR_262	SRR9714310	14925243059	18.16	96.8	KOREA RESEARCH INSTITUTE OF BIOSCIENCE AND BIOTECHNOLOGY	PRJNA555366	South Korea	Asia	South Korea
AS_KOR_263	SRR9714311	20468678389	22.81	98.2	KOREA RESEARCH INSTITUTE OF BIOSCIENCE AND BIOTECHNOLOGY	PRJNA555366	South Korea	Asia	South Korea
AS_KOR_264	SRR9714312	22405477948	17.62	98.5	KOREA RESEARCH INSTITUTE OF BIOSCIENCE AND BIOTECHNOLOGY	PRJNA555366	South Korea	Asia	South Korea
AS_KOR_265	SRR9714313	17723535955	15.41	98.5	KOREA RESEARCH INSTITUTE OF BIOSCIENCE AND BIOTECHNOLOGY	PRJNA555366	South Korea	Asia	South Korea
AS_KOR_266	SRR9714317	16389783226	20.6	98.3	KOREA RESEARCH INSTITUTE OF BIOSCIENCE AND BIOTECHNOLOGY	PRJNA555366	South Korea	Asia	South Korea
AS_KOR_267	SRR9714333	14709811470	20.39	96.7	KOREA RESEARCH INSTITUTE OF BIOSCIENCE AND BIOTECHNOLOGY	PRJNA555366	South Korea	Asia	South Korea
AS_KOR_268	SRR9714334	15177987311	14.75	97.1	KOREA RESEARCH INSTITUTE OF BIOSCIENCE AND BIOTECHNOLOGY	PRJNA555366	South Korea	Asia	South Korea
AS_KOR_269	SRR9714335	14302089468	20.06	96.5	KOREA RESEARCH INSTITUTE OF BIOSCIENCE AND BIOTECHNOLOGY	PRJNA555366	South Korea	Asia	South Korea
AS_KOR_27	SRR12191334	34496583032	11.52	98.4	UNIVERSITY OF WESTERN AUSTRALIA	PRJNA639876	uncalculated	uncalculated	Korea
AS_KOR_270	SRR9714336	15389881930	19	97	KOREA RESEARCH INSTITUTE OF BIOSCIENCE AND BIOTECHNOLOGY	PRJNA555366	South Korea	Asia	South Korea
AS_KOR_271	SRR9714337	15063894777	23.26	96.7	KOREA RESEARCH INSTITUTE OF BIOSCIENCE AND BIOTECHNOLOGY	PRJNA555366	South Korea	Asia	South Korea
AS_KOR_272	SRR9714339	19541400067	16.82	98.3	KOREA RESEARCH INSTITUTE OF BIOSCIENCE AND BIOTECHNOLOGY	PRJNA555366	South Korea	Asia	South Korea
AS_KOR_273	SRR9714340	14528386669	16.58	97.2	KOREA RESEARCH INSTITUTE OF BIOSCIENCE AND BIOTECHNOLOGY	PRJNA555366	South Korea	Asia	South Korea
AS_KOR_274	SRR9714341	14729718606	24.39	96.9	KOREA RESEARCH INSTITUTE OF BIOSCIENCE AND BIOTECHNOLOGY	PRJNA555366	South Korea	Asia	South Korea
AS_KOR_275	SRR9714342	16465577281	17.28	98.2	KOREA RESEARCH INSTITUTE OF BIOSCIENCE AND BIOTECHNOLOGY	PRJNA555366	South Korea	Asia	South Korea
AS_KOR_276	SRR9714343	23303551923	14.89	98.5	KOREA RESEARCH INSTITUTE OF BIOSCIENCE AND BIOTECHNOLOGY	PRJNA555366	South Korea	Asia	South Korea
AS_KOR_277	SRR9714372	15060030945	24.21	97.9	KOREA RESEARCH INSTITUTE OF BIOSCIENCE AND BIOTECHNOLOGY	PRJNA555366	South Korea	Asia	South Korea
AS_KOR_278	SRR9714373	25625376830	19.96	99.2	KOREA RESEARCH INSTITUTE OF BIOSCIENCE AND BIOTECHNOLOGY	PRJNA555366	South Korea	Asia	South Korea
AS_KOR_279	SRR9714374	16790062651	15.11	97.3	KOREA RESEARCH INSTITUTE OF BIOSCIENCE AND BIOTECHNOLOGY	PRJNA555366	South Korea	Asia	South Korea
AS_KOR_28	SRR12335711	19512496571	12.44	97.6	UNIVERSITY OF WESTERN AUSTRALIA	PRJNA639876	uncalculated	uncalculated	Korea
AS_KOR_280	SRR9714375	21902233503	17.44	98.4	KOREA RESEARCH INSTITUTE OF BIOSCIENCE AND BIOTECHNOLOGY	PRJNA555366	South Korea	Asia	South Korea
AS_KOR_281	SRR9714376	14853737933	12.17	98.8	KOREA RESEARCH INSTITUTE OF BIOSCIENCE AND BIOTECHNOLOGY	PRJNA555366	South Korea	Asia	South Korea
AS_KOR_282	SRR9714379	15293331454	15.36	96.9	KOREA RESEARCH INSTITUTE OF BIOSCIENCE AND BIOTECHNOLOGY	PRJNA555366	South Korea	Asia	South Korea
AS_KOR_283	SRR9714380	22101874733	17.31	98.3	KOREA RESEARCH INSTITUTE OF BIOSCIENCE AND BIOTECHNOLOGY	PRJNA555366	South Korea	Asia	South Korea
AS_KOR_284	SRR9714400	16488561444	24.06	98.3	KOREA RESEARCH INSTITUTE OF BIOSCIENCE AND BIOTECHNOLOGY	PRJNA555366	South Korea	Asia	South Korea
AS_KOR_285	SRR9714401	19366792945	15.81	98.4	KOREA RESEARCH INSTITUTE OF BIOSCIENCE AND BIOTECHNOLOGY	PRJNA555366	South Korea	Asia	South Korea
AS_KOR_286	SRR9714403	19099996571	16.15	98.5	KOREA RESEARCH INSTITUTE OF BIOSCIENCE AND BIOTECHNOLOGY	PRJNA555366	South Korea	Asia	South Korea
AS_KOR_287	SRR9714404	14565540627	15.81	97	KOREA RESEARCH INSTITUTE OF BIOSCIENCE AND BIOTECHNOLOGY	PRJNA555366	South Korea	Asia	South Korea
AS_KOR_288	SRR9714405	20399369418	16.95	98.3	KOREA RESEARCH INSTITUTE OF BIOSCIENCE AND BIOTECHNOLOGY	PRJNA555366	South Korea	Asia	South Korea
AS_KOR_289	SRR9714407	19944520568	20.93	98.3	KOREA RESEARCH INSTITUTE OF BIOSCIENCE AND BIOTECHNOLOGY	PRJNA555366	South Korea	Asia	South Korea
AS_KOR_29	SRR12335713	17449559502	13.03	97.3	UNIVERSITY OF WESTERN AUSTRALIA	PRJNA639876	uncalculated	uncalculated	Korea
AS_KOR_290	SRR9714408	19998296378	20.98	98	KOREA RESEARCH INSTITUTE OF BIOSCIENCE AND BIOTECHNOLOGY	PRJNA555366	South Korea	Asia	South Korea
AS_KOR_291	SRR9714411	13944958553	17.09	96.5	KOREA RESEARCH INSTITUTE OF BIOSCIENCE AND BIOTECHNOLOGY	PRJNA555366	South Korea	Asia	South Korea
AS_KOR_292	SRR9714412	17769412794	17.62	98.2	KOREA RESEARCH INSTITUTE OF BIOSCIENCE AND BIOTECHNOLOGY	PRJNA555366	South Korea	Asia	South Korea
AS_KOR_293	SRR9714431	18718786210	18.51	97.7	KOREA RESEARCH INSTITUTE OF BIOSCIENCE AND BIOTECHNOLOGY	PRJNA555366	South Korea	Asia	South Korea
AS_KOR_294	SRR9714439	20915017149	16.85	98.5	KOREA RESEARCH INSTITUTE OF BIOSCIENCE AND BIOTECHNOLOGY	PRJNA555366	South Korea	Asia	South Korea
AS_KOR_295	SRR9714440	17344643242	14.63	98.4	KOREA RESEARCH INSTITUTE OF BIOSCIENCE AND BIOTECHNOLOGY	PRJNA555366	South Korea	Asia	South Korea
AS_KOR_296	SRR9714444	14240303398	21.95	98.2	KOREA RESEARCH INSTITUTE OF BIOSCIENCE AND BIOTECHNOLOGY	PRJNA555366	South Korea	Asia	South Korea
AS_KOR_297	SRR9714445	15091796920	18.2	98.1	KOREA RESEARCH INSTITUTE OF BIOSCIENCE AND BIOTECHNOLOGY	PRJNA555366	South Korea	Asia	South Korea
AS_KOR_298	SRR9714446	16812907367	22.63	98.1	KOREA RESEARCH INSTITUTE OF BIOSCIENCE AND BIOTECHNOLOGY	PRJNA555366	South Korea	Asia	South Korea
AS_KOR_299	SRR9714447	15722689703	22.36	96.8	KOREA RESEARCH INSTITUTE OF BIOSCIENCE AND BIOTECHNOLOGY	PRJNA555366	South Korea	Asia	South Korea
AS_KOR_3	SRR12190685	18122756826	19.02	98.2	UNIVERSITY OF WESTERN AUSTRALIA	PRJNA639876	uncalculated	uncalculated	Korea
AS_KOR_30	SRR12335823	16256131352	17.06	97.9	UNIVERSITY OF WESTERN AUSTRALIA	PRJNA639876	uncalculated	uncalculated	Korea
AS_KOR_300	SRR9714448	15666261863	14.94	98.3	KOREA RESEARCH INSTITUTE OF BIOSCIENCE AND BIOTECHNOLOGY	PRJNA555366	South Korea	Asia	South Korea
AS_KOR_301	SRR9714449	18453761107	15.84	98.3	KOREA RESEARCH INSTITUTE OF BIOSCIENCE AND BIOTECHNOLOGY	PRJNA555366	South Korea	Asia	South Korea
AS_KOR_302	SRR9714450	20490784568	17.64	98.3	KOREA RESEARCH INSTITUTE OF BIOSCIENCE AND BIOTECHNOLOGY	PRJNA555366	South Korea	Asia	South Korea
AS_KOR_303	SRR9714451	14019904416	16.5	96.8	KOREA RESEARCH INSTITUTE OF BIOSCIENCE AND BIOTECHNOLOGY	PRJNA555366	South Korea	Asia	South Korea
AS_KOR_304	SRR9714453	17080117958	19.36	98.4	KOREA RESEARCH INSTITUTE OF BIOSCIENCE AND BIOTECHNOLOGY	PRJNA555366	South Korea	Asia	South Korea
AS_KOR_305	SRR9714466	16193347669	14.71	98.3	KOREA RESEARCH INSTITUTE OF BIOSCIENCE AND BIOTECHNOLOGY	PRJNA555366	South Korea	Asia	South Korea
AS_KOR_306	SRR9714470	18144610384	16.99	98.2	KOREA RESEARCH INSTITUTE OF BIOSCIENCE AND BIOTECHNOLOGY	PRJNA555366	South Korea	Asia	South Korea
AS_KOR_307	SRR9714471	18781902461	26.71	98.2	KOREA RESEARCH INSTITUTE OF BIOSCIENCE AND BIOTECHNOLOGY	PRJNA555366	South Korea	Asia	South Korea
AS_KOR_308	SRR9714479	15436446628	16.21	97.8	KOREA RESEARCH INSTITUTE OF BIOSCIENCE AND BIOTECHNOLOGY	PRJNA555366	South Korea	Asia	South Korea
AS_KOR_309	SRR9714489	38989078892	21.25	98.9	KOREA RESEARCH INSTITUTE OF BIOSCIENCE AND BIOTECHNOLOGY	PRJNA555366	South Korea	Asia	South Korea
AS_KOR_31	SRR12335841	17314658994	11.97	98	UNIVERSITY OF WESTERN AUSTRALIA	PRJNA639876	uncalculated	uncalculated	Korea
AS_KOR_310	SRR9714492	16142166212	19.24	98	KOREA RESEARCH INSTITUTE OF BIOSCIENCE AND BIOTECHNOLOGY	PRJNA555366	South Korea	Asia	South Korea
AS_KOR_311	SRR9714493	16151791001	15.36	98.2	KOREA RESEARCH INSTITUTE OF BIOSCIENCE AND BIOTECHNOLOGY	PRJNA555366	South Korea	Asia	South Korea
AS_KOR_312	SRR9714494	22713194662	16.2	98.5	KOREA RESEARCH INSTITUTE OF BIOSCIENCE AND BIOTECHNOLOGY	PRJNA555366	South Korea	Asia	South Korea
AS_KOR_313	SRR9714495	16876900377	40.91	98.2	KOREA RESEARCH INSTITUTE OF BIOSCIENCE AND BIOTECHNOLOGY	PRJNA555366	South Korea	Asia	South Korea
AS_KOR_314	SRR9714496	9547623691	16.94	97.8	KOREA RESEARCH INSTITUTE OF BIOSCIENCE AND BIOTECHNOLOGY	PRJNA555366	South Korea	Asia	South Korea
AS_KOR_315	SRR9714497	17146034066	16.95	98.1	KOREA RESEARCH INSTITUTE OF BIOSCIENCE AND BIOTECHNOLOGY	PRJNA555366	South Korea	Asia	South Korea
AS_KOR_316	SRR9714505	20148748213	23.83	98.2	KOREA RESEARCH INSTITUTE OF BIOSCIENCE AND BIOTECHNOLOGY	PRJNA555366	South Korea	Asia	South Korea
AS_KOR_317	SRR9714506	20491682787	17.71	98.3	KOREA RESEARCH INSTITUTE OF BIOSCIENCE AND BIOTECHNOLOGY	PRJNA555366	South Korea	Asia	South Korea
AS_KOR_318	SRR9714507	15337530920	10.02	98.3	KOREA RESEARCH INSTITUTE OF BIOSCIENCE AND BIOTECHNOLOGY	PRJNA555366	South Korea	Asia	South Korea
AS_KOR_319	SRR9714508	20204794029	21.14	98.2	KOREA RESEARCH INSTITUTE OF BIOSCIENCE AND BIOTECHNOLOGY	PRJNA555366	South Korea	Asia	South Korea
AS_KOR_32	SRR12335845	16730455644	14.42	97.9	UNIVERSITY OF WESTERN AUSTRALIA	PRJNA639876	uncalculated	uncalculated	Korea
AS_KOR_320	SRR9714509	14298620406	21.5	96.5	KOREA RESEARCH INSTITUTE OF BIOSCIENCE AND BIOTECHNOLOGY	PRJNA555366	South Korea	Asia	South Korea
AS_KOR_321	SRR9714510	41164814267	16.09	98.5	KOREA RESEARCH INSTITUTE OF BIOSCIENCE AND BIOTECHNOLOGY	PRJNA555366	South Korea	Asia	South Korea
AS_KOR_322	SRR9714511	14234761415	21.2	96.8	KOREA RESEARCH INSTITUTE OF BIOSCIENCE AND BIOTECHNOLOGY	PRJNA555366	South Korea	Asia	South Korea
AS_KOR_323	SRR9714512	17957277835	15	98.4	KOREA RESEARCH INSTITUTE OF BIOSCIENCE AND BIOTECHNOLOGY	PRJNA555366	South Korea	Asia	South Korea
AS_KOR_324	SRR9714513	13920690873	43.19	96.7	KOREA RESEARCH INSTITUTE OF BIOSCIENCE AND BIOTECHNOLOGY	PRJNA555366	South Korea	Asia	South Korea
AS_KOR_325	SRR9714514	14405673525	14.94	96.9	KOREA RESEARCH INSTITUTE OF BIOSCIENCE AND BIOTECHNOLOGY	PRJNA555366	South Korea	Asia	South Korea
AS_KOR_326	SRR9714515	21262466105	18.84	98.3	KOREA RESEARCH INSTITUTE OF BIOSCIENCE AND BIOTECHNOLOGY	PRJNA555366	South Korea	Asia	South Korea
AS_KOR_327	SRR9714516	22141455352	14.61	98.4	KOREA RESEARCH INSTITUTE OF BIOSCIENCE AND BIOTECHNOLOGY	PRJNA555366	South Korea	Asia	South Korea
AS_KOR_328	SRR9714517	20144712318	15.12	98.3	KOREA RESEARCH INSTITUTE OF BIOSCIENCE AND BIOTECHNOLOGY	PRJNA555366	South Korea	Asia	South Korea
AS_KOR_329	SRR9714518	15111924922	22.31	97.9	KOREA RESEARCH INSTITUTE OF BIOSCIENCE AND BIOTECHNOLOGY	PRJNA555366	South Korea	Asia	South Korea
AS_KOR_33	SRR12335887	27121698730	14.83	98.2	UNIVERSITY OF WESTERN AUSTRALIA	PRJNA639876	uncalculated	uncalculated	Korea
AS_KOR_330	SRR9714519	21674799713	23.23	98.2	KOREA RESEARCH INSTITUTE OF BIOSCIENCE AND BIOTECHNOLOGY	PRJNA555366	South Korea	Asia	South Korea
AS_KOR_331	SRR9714520	24048850056	21.14	98.5	KOREA RESEARCH INSTITUTE OF BIOSCIENCE AND BIOTECHNOLOGY	PRJNA555366	South Korea	Asia	South Korea
AS_KOR_332	SRR9714522	23649126386	22.74	98.2	KOREA RESEARCH INSTITUTE OF BIOSCIENCE AND BIOTECHNOLOGY	PRJNA555366	South Korea	Asia	South Korea
AS_KOR_333	SRR9714523	24371452564	25.23	98.5	KOREA RESEARCH INSTITUTE OF BIOSCIENCE AND BIOTECHNOLOGY	PRJNA555366	South Korea	Asia	South Korea
AS_KOR_334	SRR9714525	21013356798	24.81	98.4	KOREA RESEARCH INSTITUTE OF BIOSCIENCE AND BIOTECHNOLOGY	PRJNA555366	South Korea	Asia	South Korea
AS_KOR_335	SRR9714526	23097829992	25.57	98.4	KOREA RESEARCH INSTITUTE OF BIOSCIENCE AND BIOTECHNOLOGY	PRJNA555366	South Korea	Asia	South Korea
AS_KOR_336	SRR9714530	21876590063	25.77	98.2	KOREA RESEARCH INSTITUTE OF BIOSCIENCE AND BIOTECHNOLOGY	PRJNA555366	South Korea	Asia	South Korea
AS_KOR_337	SRR9714531	15338553239	22.05	98.4	KOREA RESEARCH INSTITUTE OF BIOSCIENCE AND BIOTECHNOLOGY	PRJNA555366	South Korea	Asia	South Korea
AS_KOR_338	SRR9714533	13648768099	24.24	96.7	KOREA RESEARCH INSTITUTE OF BIOSCIENCE AND BIOTECHNOLOGY	PRJNA555366	South Korea	Asia	South Korea
AS_KOR_339	SRR9714534	16683135403	16.09	98.4	KOREA RESEARCH INSTITUTE OF BIOSCIENCE AND BIOTECHNOLOGY	PRJNA555366	South Korea	Asia	South Korea
AS_KOR_34	SRR12335921	17904598324	13.43	97.5	UNIVERSITY OF WESTERN AUSTRALIA	PRJNA639876	uncalculated	uncalculated	Korea
AS_KOR_340	SRR9714535	16282711938	17.51	98.3	KOREA RESEARCH INSTITUTE OF BIOSCIENCE AND BIOTECHNOLOGY	PRJNA555366	South Korea	Asia	South Korea
AS_KOR_341	SRR9714536	14244188257	17.09	96.7	KOREA RESEARCH INSTITUTE OF BIOSCIENCE AND BIOTECHNOLOGY	PRJNA555366	South Korea	Asia	South Korea
AS_KOR_342	SRR9714537	14311755874	15.02	96.6	KOREA RESEARCH INSTITUTE OF BIOSCIENCE AND BIOTECHNOLOGY	PRJNA555366	South Korea	Asia	South Korea
AS_KOR_343	SRR9714538	14046761121	14.74	96.8	KOREA RESEARCH INSTITUTE OF BIOSCIENCE AND BIOTECHNOLOGY	PRJNA555366	South Korea	Asia	South Korea
AS_KOR_344	SRR9714539	14129980944	14.83	96.6	KOREA RESEARCH INSTITUTE OF BIOSCIENCE AND BIOTECHNOLOGY	PRJNA555366	South Korea	Asia	South Korea
AS_KOR_345	SRR9714540	15054244255	15.8	98.4	KOREA RESEARCH INSTITUTE OF BIOSCIENCE AND BIOTECHNOLOGY	PRJNA555366	South Korea	Asia	South Korea
AS_KOR_346	SRR9714544	14658039696	15.38	96.3	KOREA RESEARCH INSTITUTE OF BIOSCIENCE AND BIOTECHNOLOGY	PRJNA555366	South Korea	Asia	South Korea
AS_KOR_347	SRR9714545	16643180485	17.46	98.3	KOREA RESEARCH INSTITUTE OF BIOSCIENCE AND BIOTECHNOLOGY	PRJNA555366	South Korea	Asia	South Korea
AS_KOR_348	SRR9714547	14428640720	15.14	96.4	KOREA RESEARCH INSTITUTE OF BIOSCIENCE AND BIOTECHNOLOGY	PRJNA555366	South Korea	Asia	South Korea
AS_KOR_349	SRR9714548	17263135639	18.11	98.7	KOREA RESEARCH INSTITUTE OF BIOSCIENCE AND BIOTECHNOLOGY	PRJNA555366	South Korea	Asia	South Korea
AS_KOR_35	SRR12335956	16513966971	15.16	97.9	UNIVERSITY OF WESTERN AUSTRALIA	PRJNA639876	uncalculated	uncalculated	Korea
AS_KOR_350	SRR9714549	17283315616	18.14	98.3	KOREA RESEARCH INSTITUTE OF BIOSCIENCE AND BIOTECHNOLOGY	PRJNA555366	South Korea	Asia	South Korea
AS_KOR_351	SRR9714550	19142482284	20.09	98.4	KOREA RESEARCH INSTITUTE OF BIOSCIENCE AND BIOTECHNOLOGY	PRJNA555366	South Korea	Asia	South Korea
AS_KOR_352	SRR9714551	14394288388	15.1	96.5	KOREA RESEARCH INSTITUTE OF BIOSCIENCE AND BIOTECHNOLOGY	PRJNA555366	South Korea	Asia	South Korea
AS_KOR_353	SRR9714552	16424304450	17.23	98.2	KOREA RESEARCH INSTITUTE OF BIOSCIENCE AND BIOTECHNOLOGY	PRJNA555366	South Korea	Asia	South Korea
AS_KOR_354	SRR9714553	17640657873	18.51	98.5	KOREA RESEARCH INSTITUTE OF BIOSCIENCE AND BIOTECHNOLOGY	PRJNA555366	South Korea	Asia	South Korea
AS_KOR_355	SRR9714554	23538628022	24.7	98.5	KOREA RESEARCH INSTITUTE OF BIOSCIENCE AND BIOTECHNOLOGY	PRJNA555366	South Korea	Asia	South Korea
AS_KOR_356	SRR9714555	42159315913	44.24	98.7	KOREA RESEARCH INSTITUTE OF BIOSCIENCE AND BIOTECHNOLOGY	PRJNA555366	South Korea	Asia	South Korea
AS_KOR_357	SRR9714556	18341613141	19.25	98.2	KOREA RESEARCH INSTITUTE OF BIOSCIENCE AND BIOTECHNOLOGY	PRJNA555366	South Korea	Asia	South Korea
AS_KOR_358	SRR9714567	31188207476	32.73	98.3	KOREA RESEARCH INSTITUTE OF BIOSCIENCE AND BIOTECHNOLOGY	PRJNA555366	South Korea	Asia	South Korea
AS_KOR_359	SRR9714569	35305090590	37.04	98.6	KOREA RESEARCH INSTITUTE OF BIOSCIENCE AND BIOTECHNOLOGY	PRJNA555366	South Korea	Asia	South Korea
AS_KOR_36	SRR12366168	12656705314	13.46	97.2	UNIVERSITY OF WESTERN AUSTRALIA	PRJNA639876	uncalculated	uncalculated	Korea
AS_KOR_360	SRR9714570	25829787158	27.1	98.3	KOREA RESEARCH INSTITUTE OF BIOSCIENCE AND BIOTECHNOLOGY	PRJNA555366	South Korea	Asia	South Korea
AS_KOR_361	SRR9714573	14785744280	15.51	96.6	KOREA RESEARCH INSTITUTE OF BIOSCIENCE AND BIOTECHNOLOGY	PRJNA555366	South Korea	Asia	South Korea
AS_KOR_362	SRR9714574	15926091927	16.71	98.2	KOREA RESEARCH INSTITUTE OF BIOSCIENCE AND BIOTECHNOLOGY	PRJNA555366	South Korea	Asia	South Korea
AS_KOR_363	SRR9714576	14815756329	15.55	96.6	KOREA RESEARCH INSTITUTE OF BIOSCIENCE AND BIOTECHNOLOGY	PRJNA555366	South Korea	Asia	South Korea
AS_KOR_364	SRR9714593	28348865538	29.75	98.3	KOREA RESEARCH INSTITUTE OF BIOSCIENCE AND BIOTECHNOLOGY	PRJNA555366	South Korea	Asia	South Korea
AS_KOR_365	SRR9714594	17782728883	18.66	98.4	KOREA RESEARCH INSTITUTE OF BIOSCIENCE AND BIOTECHNOLOGY	PRJNA555366	South Korea	Asia	South Korea
AS_KOR_366	SRR9714595	21736965460	22.81	98.3	KOREA RESEARCH INSTITUTE OF BIOSCIENCE AND BIOTECHNOLOGY	PRJNA555366	South Korea	Asia	South Korea
AS_KOR_367	SRR9714597	15325697983	16.08	98	KOREA RESEARCH INSTITUTE OF BIOSCIENCE AND BIOTECHNOLOGY	PRJNA555366	South Korea	Asia	South Korea
AS_KOR_368	SRR9714622	14168469426	14.87	96.9	KOREA RESEARCH INSTITUTE OF BIOSCIENCE AND BIOTECHNOLOGY	PRJNA555366	South Korea	Asia	South Korea
AS_KOR_369	SRR9714623	20053380218	21.04	98.6	KOREA RESEARCH INSTITUTE OF BIOSCIENCE AND BIOTECHNOLOGY	PRJNA555366	South Korea	Asia	South Korea
AS_KOR_37	SRR12366235	16743103091	15.21	97.2	UNIVERSITY OF WESTERN AUSTRALIA	PRJNA639876	uncalculated	uncalculated	Korea
AS_KOR_370	SRR9714635	18564207612	19.48	98.2	KOREA RESEARCH INSTITUTE OF BIOSCIENCE AND BIOTECHNOLOGY	PRJNA555366	South Korea	Asia	South Korea
AS_KOR_371	SRR9714640	19124110330	20.07	98.3	KOREA RESEARCH INSTITUTE OF BIOSCIENCE AND BIOTECHNOLOGY	PRJNA555366	South Korea	Asia	South Korea
AS_KOR_372	SRR9714641	15448090788	16.21	97.1	KOREA RESEARCH INSTITUTE OF BIOSCIENCE AND BIOTECHNOLOGY	PRJNA555366	South Korea	Asia	South Korea
AS_KOR_373	SRR9714642	14137575313	14.83	97.1	KOREA RESEARCH INSTITUTE OF BIOSCIENCE AND BIOTECHNOLOGY	PRJNA555366	South Korea	Asia	South Korea
AS_KOR_374	SRR9714643	21661745645	22.73	98.4	KOREA RESEARCH INSTITUTE OF BIOSCIENCE AND BIOTECHNOLOGY	PRJNA555366	South Korea	Asia	South Korea
AS_KOR_375	SRR9714644	18537624470	19.45	98.3	KOREA RESEARCH INSTITUTE OF BIOSCIENCE AND BIOTECHNOLOGY	PRJNA555366	South Korea	Asia	South Korea
AS_KOR_376	SRR9714645	40683968460	42.69	98.6	KOREA RESEARCH INSTITUTE OF BIOSCIENCE AND BIOTECHNOLOGY	PRJNA555366	South Korea	Asia	South Korea
AS_KOR_377	SRR9714647	14742217326	15.47	97.7	KOREA RESEARCH INSTITUTE OF BIOSCIENCE AND BIOTECHNOLOGY	PRJNA555366	South Korea	Asia	South Korea
AS_KOR_378	SRR9714648	14860310825	15.59	96.9	KOREA RESEARCH INSTITUTE OF BIOSCIENCE AND BIOTECHNOLOGY	PRJNA555366	South Korea	Asia	South Korea
AS_KOR_379	SRR9714658	18194657794	19.09	98.3	KOREA RESEARCH INSTITUTE OF BIOSCIENCE AND BIOTECHNOLOGY	PRJNA555366	South Korea	Asia	South Korea
AS_KOR_38	SRR12366236	17818530392	18.7	98.3	UNIVERSITY OF WESTERN AUSTRALIA	PRJNA639876	uncalculated	uncalculated	Korea
AS_KOR_380	SRR9714659	15521603569	16.29	96.8	KOREA RESEARCH INSTITUTE OF BIOSCIENCE AND BIOTECHNOLOGY	PRJNA555366	South Korea	Asia	South Korea
AS_KOR_381	SRR9714660	15013342635	15.75	96.2	KOREA RESEARCH INSTITUTE OF BIOSCIENCE AND BIOTECHNOLOGY	PRJNA555366	South Korea	Asia	South Korea
AS_KOR_382	SRR9714661	19816801739	20.79	98.5	KOREA RESEARCH INSTITUTE OF BIOSCIENCE AND BIOTECHNOLOGY	PRJNA555366	South Korea	Asia	South Korea
AS_KOR_383	SRR9714662	24709706041	25.93	98.5	KOREA RESEARCH INSTITUTE OF BIOSCIENCE AND BIOTECHNOLOGY	PRJNA555366	South Korea	Asia	South Korea
AS_KOR_384	SRR9714663	14158776350	14.86	97.9	KOREA RESEARCH INSTITUTE OF BIOSCIENCE AND BIOTECHNOLOGY	PRJNA555366	South Korea	Asia	South Korea
AS_KOR_385	SRR9714664	14491870432	15.21	97.2	KOREA RESEARCH INSTITUTE OF BIOSCIENCE AND BIOTECHNOLOGY	PRJNA555366	South Korea	Asia	South Korea
AS_KOR_386	SRR9714665	14296327628	15	96.3	KOREA RESEARCH INSTITUTE OF BIOSCIENCE AND BIOTECHNOLOGY	PRJNA555366	South Korea	Asia	South Korea
AS_KOR_387	SRR9714666	17218068521	18.07	97.1	KOREA RESEARCH INSTITUTE OF BIOSCIENCE AND BIOTECHNOLOGY	PRJNA555366	South Korea	Asia	South Korea
AS_KOR_388	SRR9714695	14611292409	15.33	96.8	KOREA RESEARCH INSTITUTE OF BIOSCIENCE AND BIOTECHNOLOGY	PRJNA555366	South Korea	Asia	South Korea
AS_KOR_389	SRR9714697	23782193642	24.95	98.3	KOREA RESEARCH INSTITUTE OF BIOSCIENCE AND BIOTECHNOLOGY	PRJNA555366	South Korea	Asia	South Korea
AS_KOR_39	SRR12366239	18595611154	19.53	98	UNIVERSITY OF WESTERN AUSTRALIA	PRJNA639876	uncalculated	uncalculated	Korea
AS_KOR_390	SRR9714699	17256822884	18.11	98.2	KOREA RESEARCH INSTITUTE OF BIOSCIENCE AND BIOTECHNOLOGY	PRJNA555366	South Korea	Asia	South Korea
AS_KOR_391	SRR9714700	16485413351	17.3	98.3	KOREA RESEARCH INSTITUTE OF BIOSCIENCE AND BIOTECHNOLOGY	PRJNA555366	South Korea	Asia	South Korea
AS_KOR_392	SRR9714701	13941440753	14.63	96.8	KOREA RESEARCH INSTITUTE OF BIOSCIENCE AND BIOTECHNOLOGY	PRJNA555366	South Korea	Asia	South Korea
AS_KOR_393	SRR9714702	19059903169	20	98.5	KOREA RESEARCH INSTITUTE OF BIOSCIENCE AND BIOTECHNOLOGY	PRJNA555366	South Korea	Asia	South Korea
AS_KOR_394	SRR9714703	28195724078	29.59	98.4	KOREA RESEARCH INSTITUTE OF BIOSCIENCE AND BIOTECHNOLOGY	PRJNA555366	South Korea	Asia	South Korea
AS_KOR_395	SRR9714704	19633549560	20.6	98.2	KOREA RESEARCH INSTITUTE OF BIOSCIENCE AND BIOTECHNOLOGY	PRJNA555366	South Korea	Asia	South Korea
AS_KOR_396	SRR9714705	20009708282	21	97.9	KOREA RESEARCH INSTITUTE OF BIOSCIENCE AND BIOTECHNOLOGY	PRJNA555366	South Korea	Asia	South Korea
AS_KOR_397	SRR9714706	35757170878	37.52	98.6	KOREA RESEARCH INSTITUTE OF BIOSCIENCE AND BIOTECHNOLOGY	PRJNA555366	South Korea	Asia	South Korea
AS_KOR_398	SRR9714708	13908179323	14.59	96.9	KOREA RESEARCH INSTITUTE OF BIOSCIENCE AND BIOTECHNOLOGY	PRJNA555366	South Korea	Asia	South Korea
AS_KOR_399	SRR9714723	30105751088	31.59	98.6	KOREA RESEARCH INSTITUTE OF BIOSCIENCE AND BIOTECHNOLOGY	PRJNA555366	South Korea	Asia	South Korea
AS_KOR_4	SRR12190686	21053253489	22.09	98.3	UNIVERSITY OF WESTERN AUSTRALIA	PRJNA639876	uncalculated	uncalculated	Korea
AS_KOR_40	SRR12366240	12637646752	13.34	97.1	UNIVERSITY OF WESTERN AUSTRALIA	PRJNA639876	uncalculated	uncalculated	Korea
AS_KOR_400	SRR9714726	20254104936	21.25	98.1	KOREA RESEARCH INSTITUTE OF BIOSCIENCE AND BIOTECHNOLOGY	PRJNA555366	South Korea	Asia	South Korea
AS_KOR_401	SRR9714727	16562223940	17.38	98.4	KOREA RESEARCH INSTITUTE OF BIOSCIENCE AND BIOTECHNOLOGY	PRJNA555366	South Korea	Asia	South Korea
AS_KOR_402	SRR9714728	19770224094	20.74	98.4	KOREA RESEARCH INSTITUTE OF BIOSCIENCE AND BIOTECHNOLOGY	PRJNA555366	South Korea	Asia	South Korea
AS_KOR_403	SRR9714744	14295701796	15	96.3	KOREA RESEARCH INSTITUTE OF BIOSCIENCE AND BIOTECHNOLOGY	PRJNA555366	South Korea	Asia	South Korea
AS_KOR_404	SRR9714745	22003423244	23.09	98.5	KOREA RESEARCH INSTITUTE OF BIOSCIENCE AND BIOTECHNOLOGY	PRJNA555366	South Korea	Asia	South Korea
AS_KOR_405	SRR9714746	14729771071	15.46	96.7	KOREA RESEARCH INSTITUTE OF BIOSCIENCE AND BIOTECHNOLOGY	PRJNA555366	South Korea	Asia	South Korea
AS_KOR_406	SRR9714747	19769378757	20.74	98.1	KOREA RESEARCH INSTITUTE OF BIOSCIENCE AND BIOTECHNOLOGY	PRJNA555366	South Korea	Asia	South Korea
AS_KOR_407	SRR9714748	14230865561	14.93	97	KOREA RESEARCH INSTITUTE OF BIOSCIENCE AND BIOTECHNOLOGY	PRJNA555366	South Korea	Asia	South Korea
AS_KOR_408	SRR9714749	15404554854	16.16	97	KOREA RESEARCH INSTITUTE OF BIOSCIENCE AND BIOTECHNOLOGY	PRJNA555366	South Korea	Asia	South Korea
AS_KOR_409	SRR9714750	14327130787	15.03	96.9	KOREA RESEARCH INSTITUTE OF BIOSCIENCE AND BIOTECHNOLOGY	PRJNA555366	South Korea	Asia	South Korea
AS_KOR_41	SRR12366243	18567771438	19.48	97.4	UNIVERSITY OF WESTERN AUSTRALIA	PRJNA639876	uncalculated	uncalculated	Korea
AS_KOR_410	SRR9714751	18932578867	19.87	98.2	KOREA RESEARCH INSTITUTE OF BIOSCIENCE AND BIOTECHNOLOGY	PRJNA555366	South Korea	Asia	South Korea
AS_KOR_411	SRR9714752	16818649969	17.65	98.3	KOREA RESEARCH INSTITUTE OF BIOSCIENCE AND BIOTECHNOLOGY	PRJNA555366	South Korea	Asia	South Korea
AS_KOR_412	SRR9714753	17537016954	18.4	98.3	KOREA RESEARCH INSTITUTE OF BIOSCIENCE AND BIOTECHNOLOGY	PRJNA555366	South Korea	Asia	South Korea
AS_KOR_413	SRR9714758	14677614094	15.4	96.8	KOREA RESEARCH INSTITUTE OF BIOSCIENCE AND BIOTECHNOLOGY	PRJNA555366	South Korea	Asia	South Korea
AS_KOR_414	SRR9714759	19300678977	20.25	98.2	KOREA RESEARCH INSTITUTE OF BIOSCIENCE AND BIOTECHNOLOGY	PRJNA555366	South Korea	Asia	South Korea
AS_KOR_415	SRR9714760	15171968502	15.92	96.7	KOREA RESEARCH INSTITUTE OF BIOSCIENCE AND BIOTECHNOLOGY	PRJNA555366	South Korea	Asia	South Korea
AS_KOR_416	SRR9714761	14066292867	14.76	97	KOREA RESEARCH INSTITUTE OF BIOSCIENCE AND BIOTECHNOLOGY	PRJNA555366	South Korea	Asia	South Korea
AS_KOR_417	SRR9714779	21381763912	22.44	98.4	KOREA RESEARCH INSTITUTE OF BIOSCIENCE AND BIOTECHNOLOGY	PRJNA555366	South Korea	Asia	South Korea
AS_KOR_418	SRR9714782	14368525189	15.08	97	KOREA RESEARCH INSTITUTE OF BIOSCIENCE AND BIOTECHNOLOGY	PRJNA555366	South Korea	Asia	South Korea
AS_KOR_419	SRR9714783	14468519157	15.18	96.8	KOREA RESEARCH INSTITUTE OF BIOSCIENCE AND BIOTECHNOLOGY	PRJNA555366	South Korea	Asia	South Korea
AS_KOR_42	SRR12366264	16188718737	16.99	97.5	UNIVERSITY OF WESTERN AUSTRALIA	PRJNA639876	uncalculated	uncalculated	Korea
AS_KOR_420	SRR9714784	22974844544	24.11	98.7	KOREA RESEARCH INSTITUTE OF BIOSCIENCE AND BIOTECHNOLOGY	PRJNA555366	South Korea	Asia	South Korea
AS_KOR_421	SRR9714785	22718956392	23.84	98.4	KOREA RESEARCH INSTITUTE OF BIOSCIENCE AND BIOTECHNOLOGY	PRJNA555366	South Korea	Asia	South Korea
AS_KOR_422	SRR9714786	23467294881	24.62	98.3	KOREA RESEARCH INSTITUTE OF BIOSCIENCE AND BIOTECHNOLOGY	PRJNA555366	South Korea	Asia	South Korea
AS_KOR_423	SRR9714787	23847974177	25.02	98.4	KOREA RESEARCH INSTITUTE OF BIOSCIENCE AND BIOTECHNOLOGY	PRJNA555366	South Korea	Asia	South Korea
AS_KOR_424	SRR9714788	21093681885	22.13	98.4	KOREA RESEARCH INSTITUTE OF BIOSCIENCE AND BIOTECHNOLOGY	PRJNA555366	South Korea	Asia	South Korea
AS_KOR_425	SRR9714790	19181508745	20.13	98.2	KOREA RESEARCH INSTITUTE OF BIOSCIENCE AND BIOTECHNOLOGY	PRJNA555366	South Korea	Asia	South Korea
AS_KOR_426	SRR9714793	16117737560	16.91	98.1	KOREA RESEARCH INSTITUTE OF BIOSCIENCE AND BIOTECHNOLOGY	PRJNA555366	South Korea	Asia	South Korea
AS_KOR_427	SRR9714795	24045285618	25.23	98.4	KOREA RESEARCH INSTITUTE OF BIOSCIENCE AND BIOTECHNOLOGY	PRJNA555366	South Korea	Asia	South Korea
AS_KOR_428	SRR9714796	16047613824	16.84	98.2	KOREA RESEARCH INSTITUTE OF BIOSCIENCE AND BIOTECHNOLOGY	PRJNA555366	South Korea	Asia	South Korea
AS_KOR_429	SRR9714797	21106395637	22.15	98	KOREA RESEARCH INSTITUTE OF BIOSCIENCE AND BIOTECHNOLOGY	PRJNA555366	South Korea	Asia	South Korea
AS_KOR_43	SRR7637072	39689160230	17.83	98.6	DONGA UNIVERSITY	PRJNA484078	uncalculated	uncalculated	korea
AS_KOR_430	SRR9714798	16225260020	17.02	98.3	KOREA RESEARCH INSTITUTE OF BIOSCIENCE AND BIOTECHNOLOGY	PRJNA555366	South Korea	Asia	South Korea
AS_KOR_431	SRR9714799	14485653378	15.2	97.7	KOREA RESEARCH INSTITUTE OF BIOSCIENCE AND BIOTECHNOLOGY	PRJNA555366	South Korea	Asia	South Korea
AS_KOR_432	SRR9714800	15600690035	16.37	97.7	KOREA RESEARCH INSTITUTE OF BIOSCIENCE AND BIOTECHNOLOGY	PRJNA555366	South Korea	Asia	South Korea
AS_KOR_433	SRR9714801	14898057785	15.63	97.1	KOREA RESEARCH INSTITUTE OF BIOSCIENCE AND BIOTECHNOLOGY	PRJNA555366	South Korea	Asia	South Korea
AS_KOR_434	SRR9714802	15513658790	16.28	98.4	KOREA RESEARCH INSTITUTE OF BIOSCIENCE AND BIOTECHNOLOGY	PRJNA555366	South Korea	Asia	South Korea
AS_KOR_435	SRR9714804	19237601889	20.19	98.4	KOREA RESEARCH INSTITUTE OF BIOSCIENCE AND BIOTECHNOLOGY	PRJNA555366	South Korea	Asia	South Korea
AS_KOR_436	SRR9714805	15291958020	16.05	98	KOREA RESEARCH INSTITUTE OF BIOSCIENCE AND BIOTECHNOLOGY	PRJNA555366	South Korea	Asia	South Korea
AS_KOR_437	SRR9714828	15397939881	16.16	98.3	KOREA RESEARCH INSTITUTE OF BIOSCIENCE AND BIOTECHNOLOGY	PRJNA555366	South Korea	Asia	South Korea
AS_KOR_438	SRR9714829	16569152787	17.39	98.3	KOREA RESEARCH INSTITUTE OF BIOSCIENCE AND BIOTECHNOLOGY	PRJNA555366	South Korea	Asia	South Korea
AS_KOR_439	SRR9714830	14944856556	15.68	96.8	KOREA RESEARCH INSTITUTE OF BIOSCIENCE AND BIOTECHNOLOGY	PRJNA555366	South Korea	Asia	South Korea
AS_KOR_44	SRR7637074	32788511689	16.73	98.3	DONGA UNIVERSITY	PRJNA484078	uncalculated	uncalculated	korea
AS_KOR_440	SRR9714831	17020796796	17.86	98.3	KOREA RESEARCH INSTITUTE OF BIOSCIENCE AND BIOTECHNOLOGY	PRJNA555366	South Korea	Asia	South Korea
AS_KOR_441	SRR9714832	15883922037	16.67	98.1	KOREA RESEARCH INSTITUTE OF BIOSCIENCE AND BIOTECHNOLOGY	PRJNA555366	South Korea	Asia	South Korea
AS_KOR_442	SRR9714833	15354609438	16.11	96.6	KOREA RESEARCH INSTITUTE OF BIOSCIENCE AND BIOTECHNOLOGY	PRJNA555366	South Korea	Asia	South Korea
AS_KOR_443	SRR9714834	19249379064	20.2	98.3	KOREA RESEARCH INSTITUTE OF BIOSCIENCE AND BIOTECHNOLOGY	PRJNA555366	South Korea	Asia	South Korea
AS_KOR_444	SRR9714835	14534568324	15.25	97	KOREA RESEARCH INSTITUTE OF BIOSCIENCE AND BIOTECHNOLOGY	PRJNA555366	South Korea	Asia	South Korea
AS_KOR_445	SRR9714836	21805455079	22.88	98.3	KOREA RESEARCH INSTITUTE OF BIOSCIENCE AND BIOTECHNOLOGY	PRJNA555366	South Korea	Asia	South Korea
AS_KOR_446	SRR9714837	18555061754	19.47	97.6	KOREA RESEARCH INSTITUTE OF BIOSCIENCE AND BIOTECHNOLOGY	PRJNA555366	South Korea	Asia	South Korea
AS_KOR_45	SRR7637075	36085070431	17.2	98.4	DONGA UNIVERSITY	PRJNA484078	uncalculated	uncalculated	korea
AS_KOR_46	SRR7637078	29300837967	19.07	98.6	DONGA UNIVERSITY	PRJNA484078	uncalculated	uncalculated	korea
AS_KOR_47	SRR7637080	40462331612	19.2	98.6	DONGA UNIVERSITY	PRJNA484078	uncalculated	uncalculated	korea
AS_KOR_48	SRR7637081	43141835646	18.47	98.7	DONGA UNIVERSITY	PRJNA484078	uncalculated	uncalculated	korea
AS_KOR_49	SRR7637082	38673565873	18.43	98.6	DONGA UNIVERSITY	PRJNA484078	uncalculated	uncalculated	korea
AS_KOR_5	SRR12190687	19737658376	20.71	98.1	UNIVERSITY OF WESTERN AUSTRALIA	PRJNA639876	uncalculated	uncalculated	Korea
AS_KOR_50	SRR7637084	32642241851	15.04	98.6	DONGA UNIVERSITY	PRJNA484078	uncalculated	uncalculated	korea
AS_KOR_51	SRR7637086	41527158991	17.57	98.6	DONGA UNIVERSITY	PRJNA484078	uncalculated	uncalculated	korea
AS_KOR_52	SRR7637088	62693573162	15.78	98.9	DONGA UNIVERSITY	PRJNA484078	uncalculated	uncalculated	korea
AS_KOR_53	SRR7637094	30969334257	13.48	98.4	DONGA UNIVERSITY	PRJNA484078	uncalculated	uncalculated	korea
AS_KOR_54	SRR7637096	25608883967	13.65	99	DONGA UNIVERSITY	PRJNA484078	uncalculated	uncalculated	korea
AS_KOR_55	SRR7637098	23503097801	15.14	98.2	DONGA UNIVERSITY	PRJNA484078	uncalculated	uncalculated	korea
AS_KOR_56	SRR7637100	35926920150	19.83	98.5	DONGA UNIVERSITY	PRJNA484078	uncalculated	uncalculated	korea
AS_KOR_57	SRR7637107	23301433405	19.06	98.5	DONGA UNIVERSITY	PRJNA484078	uncalculated	uncalculated	korea
AS_KOR_58	SRR7637110	24753662290	16.86	98.5	DONGA UNIVERSITY	PRJNA484078	uncalculated	uncalculated	korea
AS_KOR_59	SRR7637112	23459898775	16.01	98.6	DONGA UNIVERSITY	PRJNA484078	uncalculated	uncalculated	korea
AS_KOR_6	SRR12190783	15681825626	13.14	97.8	UNIVERSITY OF WESTERN AUSTRALIA	PRJNA639876	uncalculated	uncalculated	Korea
AS_KOR_63	SRR5479873	15000075551	13.81	97.8	UNIVERSITY OF MISSOURI	PRJNA384190	uncalculated	uncalculated	Korea: North
AS_KOR_64	SRR5479955	16256234907	20.75	97.9	UNIVERSITY OF MISSOURI	PRJNA384190	uncalculated	uncalculated	Korea: North
AS_KOR_65	SRR5479965	16701491320	17.35	98.3	UNIVERSITY OF MISSOURI	PRJNA384190	uncalculated	uncalculated	Korea: North
AS_KOR_66	SRR5480123	17904598324	17.01	97.5	UNIVERSITY OF MISSOURI	PRJNA384190	uncalculated	uncalculated	Korea: North
AS_KOR_67	SRR5480132	20665458459	16.59	98.2	UNIVERSITY OF MISSOURI	PRJNA384190	uncalculated	uncalculated	Korea: North
AS_KOR_68	SRR5480171	43651750760	19.14	98.5	UNIVERSITY OF MISSOURI	PRJNA384190	uncalculated	uncalculated	Korea: North
AS_KOR_69	SRR9714032	14561165891	15.2	97.3	KOREA RESEARCH INSTITUTE OF BIOSCIENCE AND BIOTECHNOLOGY	PRJNA555366	North Korea	Asia	North Korea
AS_KOR_7	SRR12190835	14540631616	15.26	97.7	UNIVERSITY OF WESTERN AUSTRALIA	PRJNA639876	uncalculated	uncalculated	Korea
AS_KOR_70	SRR9714069	16652683683	17.47	98	KOREA RESEARCH INSTITUTE OF BIOSCIENCE AND BIOTECHNOLOGY	PRJNA555366	North Korea	Asia	North Korea
AS_KOR_71	SRR9714072	15189553159	16.49	97.7	KOREA RESEARCH INSTITUTE OF BIOSCIENCE AND BIOTECHNOLOGY	PRJNA555366	North Korea	Asia	North Korea
AS_KOR_72	SRR9714073	15103514050	20.07	98	KOREA RESEARCH INSTITUTE OF BIOSCIENCE AND BIOTECHNOLOGY	PRJNA555366	North Korea	Asia	North Korea
AS_KOR_73	SRR9714105	14509068385	59.17	98.5	KOREA RESEARCH INSTITUTE OF BIOSCIENCE AND BIOTECHNOLOGY	PRJNA555366	North Korea	Asia	North Korea
AS_KOR_74	SRR9714106	17848918508	37.83	98.7	KOREA RESEARCH INSTITUTE OF BIOSCIENCE AND BIOTECHNOLOGY	PRJNA555366	North Korea	Asia	North Korea
AS_KOR_75	SRR9714107	20058326665	73.18	98.7	KOREA RESEARCH INSTITUTE OF BIOSCIENCE AND BIOTECHNOLOGY	PRJNA555366	North Korea	Asia	North Korea
AS_KOR_76	SRR9714108	20048129226	64.77	99.2	KOREA RESEARCH INSTITUTE OF BIOSCIENCE AND BIOTECHNOLOGY	PRJNA555366	North Korea	Asia	North Korea
AS_KOR_77	SRR9714110	21974339138	57.62	98.9	KOREA RESEARCH INSTITUTE OF BIOSCIENCE AND BIOTECHNOLOGY	PRJNA555366	North Korea	Asia	North Korea
AS_KOR_78	SRR9714133	15708952188	27.12	98.1	KOREA RESEARCH INSTITUTE OF BIOSCIENCE AND BIOTECHNOLOGY	PRJNA555366	North Korea	Asia	North Korea
AS_KOR_79	SRR9714138	20529447244	16.05	98.4	KOREA RESEARCH INSTITUTE OF BIOSCIENCE AND BIOTECHNOLOGY	PRJNA555366	North Korea	Asia	North Korea
AS_KOR_8	SRR12190838	21869425878	22.95	98.1	UNIVERSITY OF WESTERN AUSTRALIA	PRJNA639876	uncalculated	uncalculated	Korea
AS_KOR_80	SRR9714156	21277457414	19.8	98.2	KOREA RESEARCH INSTITUTE OF BIOSCIENCE AND BIOTECHNOLOGY	PRJNA555366	North Korea	Asia	North Korea
AS_KOR_81	SRR9714158	20495835932	20.94	98.2	KOREA RESEARCH INSTITUTE OF BIOSCIENCE AND BIOTECHNOLOGY	PRJNA555366	North Korea	Asia	North Korea
AS_KOR_82	SRR9714194	20735321017	19.98	98.4	KOREA RESEARCH INSTITUTE OF BIOSCIENCE AND BIOTECHNOLOGY	PRJNA555366	North Korea	Asia	North Korea
AS_KOR_83	SRR9714229	15930663134	16.72	98.4	KOREA RESEARCH INSTITUTE OF BIOSCIENCE AND BIOTECHNOLOGY	PRJNA555366	North Korea	Asia	North Korea
AS_KOR_84	SRR9714230	22368669819	15.07	98.4	KOREA RESEARCH INSTITUTE OF BIOSCIENCE AND BIOTECHNOLOGY	PRJNA555366	North Korea	Asia	North Korea
AS_KOR_85	SRR9714234	21742823517	21.76	98.3	KOREA RESEARCH INSTITUTE OF BIOSCIENCE AND BIOTECHNOLOGY	PRJNA555366	North Korea	Asia	North Korea
AS_KOR_86	SRR9714441	21566923756	18.65	98.5	KOREA RESEARCH INSTITUTE OF BIOSCIENCE AND BIOTECHNOLOGY	PRJNA555366	North Korea	Asia	North Korea
AS_KOR_87	SRR9714442	21306339021	19.64	98.4	KOREA RESEARCH INSTITUTE OF BIOSCIENCE AND BIOTECHNOLOGY	PRJNA555366	North Korea	Asia	North Korea
AS_KOR_88	SRR9714468	16812938782	17.92	98.3	KOREA RESEARCH INSTITUTE OF BIOSCIENCE AND BIOTECHNOLOGY	PRJNA555366	North Korea	Asia	North Korea
AS_KOR_89	SRR9714469	24654191828	27.78	98.4	KOREA RESEARCH INSTITUTE OF BIOSCIENCE AND BIOTECHNOLOGY	PRJNA555366	North Korea	Asia	North Korea
AS_KOR_9	SRR12190839	19892456402	20.87	98.2	UNIVERSITY OF WESTERN AUSTRALIA	PRJNA639876	uncalculated	uncalculated	Korea
AS_KOR_90	SRR9714475	15450357841	19.71	98.3	KOREA RESEARCH INSTITUTE OF BIOSCIENCE AND BIOTECHNOLOGY	PRJNA555366	North Korea	Asia	North Korea
AS_KOR_91	SRR9714477	18338954354	15.71	98.3	KOREA RESEARCH INSTITUTE OF BIOSCIENCE AND BIOTECHNOLOGY	PRJNA555366	North Korea	Asia	North Korea
AS_KOR_92	SRR9714478	14639862841	16.17	97.9	KOREA RESEARCH INSTITUTE OF BIOSCIENCE AND BIOTECHNOLOGY	PRJNA555366	North Korea	Asia	North Korea
AS_KOR_93	SRR9714521	19306829142	15.86	98	KOREA RESEARCH INSTITUTE OF BIOSCIENCE AND BIOTECHNOLOGY	PRJNA555366	North Korea	Asia	North Korea
AS_KOR_94	SRR9714543	14496392122	15.21	97.9	KOREA RESEARCH INSTITUTE OF BIOSCIENCE AND BIOTECHNOLOGY	PRJNA555366	North Korea	Asia	North Korea
AS_KOR_95	SRR9714546	19583833177	20.55	98.4	KOREA RESEARCH INSTITUTE OF BIOSCIENCE AND BIOTECHNOLOGY	PRJNA555366	North Korea	Asia	North Korea
AS_KOR_96	SRR9714633	15560596233	16.33	98.3	KOREA RESEARCH INSTITUTE OF BIOSCIENCE AND BIOTECHNOLOGY	PRJNA555366	North Korea	Asia	North Korea
AS_KOR_97	SRR9714636	28259600683	29.65	98.5	KOREA RESEARCH INSTITUTE OF BIOSCIENCE AND BIOTECHNOLOGY	PRJNA555366	North Korea	Asia	North Korea
AS_KOR_98	SRR9714638	22068073726	23.16	98.3	KOREA RESEARCH INSTITUTE OF BIOSCIENCE AND BIOTECHNOLOGY	PRJNA555366	North Korea	Asia	North Korea
AS_KOR_99	SRR9714639	21046162309	22.08	98.3	KOREA RESEARCH INSTITUTE OF BIOSCIENCE AND BIOTECHNOLOGY	PRJNA555366	North Korea	Asia	North Korea
AS_MMR_1	SRR12335954	18354270364	12.89	98	UNIVERSITY OF WESTERN AUSTRALIA	PRJNA639876	Myanmar	Asia	Myanmar
AS_MMR_2	SRR12366314	15816963585	12.37	97.8	UNIVERSITY OF WESTERN AUSTRALIA	PRJNA639876	Myanmar	Asia	Myanmar
AS_MMR_3	SRR5480110	18354270362	15.74	98	UNIVERSITY OF MISSOURI	PRJNA384190	Myanmar	Asia	Myanmar
AS_NPL_1	SRR12366392	12895879001	24	96.4	UNIVERSITY OF WESTERN AUSTRALIA	PRJNA639876	Nepal	Asia	Nepal
AS_NPL_2	SRR5480156	41055968078	17.04	99	UNIVERSITY OF MISSOURI	PRJNA384190	Nepal	Asia	Nepal
AS_PAK_1	SRR12366302	16466367655	15.39	97	UNIVERSITY OF WESTERN AUSTRALIA	PRJNA639876	Pakistan	Asia	Pakistan
AS_PHI_1	SRR12190884	35759219218	16.24	98.4	UNIVERSITY OF WESTERN AUSTRALIA	PRJNA639876	Philippines	Asia	Philippines
AS_PHI_2	SRR5479840	19411202633	13.72	98.8	UNIVERSITY OF MISSOURI	PRJNA384190	Philippines	Asia	Philippines
AS_PHI_3	SRR5480185	44122419869	17.11	98.5	UNIVERSITY OF MISSOURI	PRJNA384190	Philippines	Asia	Philippines
AS_THA_1	SRR5480096	32974416205	16.52	98.5	UNIVERSITY OF MISSOURI	PRJNA384190	Thailand	Asia	Thailand
AS_TWN_1	SRR12335822	16521428708	17.34	97.8	UNIVERSITY OF WESTERN AUSTRALIA	PRJNA639876	Taiwan	Asia	Taiwan
AS_TWN_2	SRR12366130	12369225773	13.88	97.1	UNIVERSITY OF WESTERN AUSTRALIA	PRJNA639876	Taiwan	Asia	Taiwan
AS_TWN_3	SRR12366430	13700445562	23.6	97.8	UNIVERSITY OF WESTERN AUSTRALIA	PRJNA639876	Taiwan	Asia	Taiwan
AS_TWN_4	SRR12366436	14518908147	20.42	97.8	UNIVERSITY OF WESTERN AUSTRALIA	PRJNA639876	Taiwan	Asia	Taiwan
AS_TWN_5	SRR5479954	16521428535	15.77	97.8	UNIVERSITY OF MISSOURI	PRJNA384190	Taiwan	Asia	Taiwan
AS_TWN_6	SRR5480077	15465110547	19.08	98.1	UNIVERSITY OF MISSOURI	PRJNA384190	Taiwan	Asia	Taiwan
AS_UZB_1	SRR12366442	12618775893	23.55	97.5	UNIVERSITY OF WESTERN AUSTRALIA	PRJNA639876	Uzbekistan	Asia	Uzbekistan
AS_VNM_1	SRR12191201	24068711196	12.2	98	UNIVERSITY OF WESTERN AUSTRALIA	PRJNA639876	Viet Nam	Asia	Viet Nam
AS_VNM_2	SRR12366441	12371587451	21.46	97.4	UNIVERSITY OF WESTERN AUSTRALIA	PRJNA639876	Viet Nam	Asia	Viet Nam
AS_VNM_3	SRR12366555	21683239739	20.03	98.1	UNIVERSITY OF WESTERN AUSTRALIA	PRJNA639876	Viet Nam	Asia	Viet Nam
AS_VNM_4	SRR12366556	18348396579	18.98	98.9	UNIVERSITY OF WESTERN AUSTRALIA	PRJNA639876	Viet Nam	Asia	Viet Nam
AS_VNM_5	SRR12366557	17099010337	16.14	98.8	UNIVERSITY OF WESTERN AUSTRALIA	PRJNA639876	Viet Nam	Asia	Viet Nam
AS_VNM_6	SRR12366561	16990805577	36.19	97.8	UNIVERSITY OF WESTERN AUSTRALIA	PRJNA639876	Viet Nam	Asia	Viet Nam
AS_VNM_7	SRR5479845	16689559937	13.98	98.1	UNIVERSITY OF MISSOURI	PRJNA384190	Viet Nam	Asia	Viet Nam
AS_VNM_8	SRR5479853	18328788652	14.15	97.8	UNIVERSITY OF MISSOURI	PRJNA384190	Viet Nam	Asia	Viet Nam
AS_VNM_9	SRR5479854	17773091773	13.83	98.4	UNIVERSITY OF MISSOURI	PRJNA384190	Viet Nam	Asia	Viet Nam
EU_AUT_1	SRR12335648	16724827464	11.18	98	UNIVERSITY OF WESTERN AUSTRALIA	PRJNA639876	Austria	Europe	Austria
EU_AUT_2	SRR5480083	16724827473	15.55	98	UNIVERSITY OF MISSOURI	PRJNA384190	Austria	Europe	Austria
EU_BEL_1	SRR12335950	15560094385	16.33	97.3	UNIVERSITY OF WESTERN AUSTRALIA	PRJNA639876	Belgium	Europe	Belgium
EU_BGR_1	SRR12366455	14520199740	22.86	97.2	UNIVERSITY OF WESTERN AUSTRALIA	PRJNA639876	Bulgaria	Europe	Bulgaria
EU_GEO_1	SRR12366174	10808211203	14.81	97.6	UNIVERSITY OF WESTERN AUSTRALIA	PRJNA639876	Georgia	Asia	Georgia
EU_DEU_2	SRR12190887	34665601161	13.77	98.8	UNIVERSITY OF WESTERN AUSTRALIA	PRJNA639876	Germany	Europe	Germany
EU_DEU_3	SRR12336095	16241125758	17.04	97.6	UNIVERSITY OF WESTERN AUSTRALIA	PRJNA639876	Germany	Europe	Germany
EU_DEU_4	SRR12366294	12674557324	16.19	97.2	UNIVERSITY OF WESTERN AUSTRALIA	PRJNA639876	Germany	Europe	Germany
EU_DEU_5	SRR12366307	14737092767	11.69	98.3	UNIVERSITY OF WESTERN AUSTRALIA	PRJNA639876	Germany	Europe	Germany
EU_DEU_6	SRR5480010	17522815391	16.71	98.3	UNIVERSITY OF MISSOURI	PRJNA384190	Germany	Europe	Germany
EU_DEU_7	SRR5480054	16241125748	16.77	97.6	UNIVERSITY OF MISSOURI	PRJNA384190	Germany	Europe	Germany
EU_FRA_1	SRR5480147	18497764116	18.23	98.2	UNIVERSITY OF MISSOURI	PRJNA384190	France	Europe	France
EU_FRA_2	SRR12191299	19711747459	20.68	98.6	UNIVERSITY OF WESTERN AUSTRALIA	PRJNA639876	France	Europe	France
EU_FRA_3	SRR12366292	14272236804	10.97	97.5	UNIVERSITY OF WESTERN AUSTRALIA	PRJNA639876	France	Europe	France
EU_FRA_4	SRR5480016	15807057796	32.69	98.4	UNIVERSITY OF MISSOURI	PRJNA384190	France	Europe	France
EU_FRA_5	SRR5480101	17631459033	17.46	98.1	UNIVERSITY OF MISSOURI	PRJNA384190	France	Europe	France
EU_HUN_1	SRR12191281	21505177103	22.56	98.5	UNIVERSITY OF WESTERN AUSTRALIA	PRJNA639876	Hungary	Europe	Hungary
EU_HUN_2	SRR12191294	16913598405	17.75	98.2	UNIVERSITY OF WESTERN AUSTRALIA	PRJNA639876	Hungary	Europe	Hungary
EU_HUN_3	SRR12335660	16828716990	14.34	98	UNIVERSITY OF WESTERN AUSTRALIA	PRJNA639876	Hungary	Europe	Hungary
EU_HUN_4	SRR12336089	16435372337	14.35	97.9	UNIVERSITY OF WESTERN AUSTRALIA	PRJNA639876	Hungary	Europe	Hungary
EU_HUN_5	SRR5480050	16435372453	18.2	97.9	UNIVERSITY OF MISSOURI	PRJNA384190	Hungary	Europe	Hungary
EU_HUN_6	SRR5480090	16828716911	15.41	98	UNIVERSITY OF MISSOURI	PRJNA384190	Hungary	Europe	Hungary
EU_MDA_1	SRR5480001	17830658412	35.07	98.2	UNIVERSITY OF MISSOURI	PRJNA384190	Moldova	Europe	Moldova
EU_MDA_2	SRR12190870	28346720181	13.71	98.5	UNIVERSITY OF WESTERN AUSTRALIA	PRJNA639876	Moldova	Europe	Moldova
EU_MDA_3	SRR12366181	11242675053	10.26	97.4	UNIVERSITY OF WESTERN AUSTRALIA	PRJNA639876	Moldova	Europe	Moldova
EU_MDA_4	SRR12366330	13757521606	12.55	97.4	UNIVERSITY OF WESTERN AUSTRALIA	PRJNA639876	Moldova	Europe	Moldova
EU_MDA_5	SRR12366331	14975643238	12.06	97.5	UNIVERSITY OF WESTERN AUSTRALIA	PRJNA639876	Moldova	Europe	Moldova
EU_MDA_6	SRR12366332	12547378138	12.19	97.4	UNIVERSITY OF WESTERN AUSTRALIA	PRJNA639876	Moldova	Europe	Moldova
EU_MDA_7	SRR5479842	15723305898	13.66	97.9	UNIVERSITY OF MISSOURI	PRJNA384190	Moldova	Europe	Moldova
EU_MDA_8	SRR5479932	17989934840	15.31	98.2	UNIVERSITY OF MISSOURI	PRJNA384190	Moldova	Europe	Moldova
EU_MDA_9	SRR5480042	15855994665	18.88	98.1	UNIVERSITY OF MISSOURI	PRJNA384190	Moldova	Europe	Moldova
EU_NLD_1	SRR12335949	17910208651	13.44	97.7	UNIVERSITY OF WESTERN AUSTRALIA	PRJNA639876	Netherlands	Europe	Netherlands
EU_NLD_2	SRR5480108	17910208653	16.95	97.7	UNIVERSITY OF MISSOURI	PRJNA384190	Netherlands	Europe	Netherlands
EU_POL_1	SRR12366454	16764759102	22.02	97.9	UNIVERSITY OF WESTERN AUSTRALIA	PRJNA639876	Poland	Europe	Poland
EU_ROM_1	SRR12190861	16691005521	13	98.5	UNIVERSITY OF WESTERN AUSTRALIA	PRJNA639876	Romania	Europe	Romania
EU_ROM_2	SRR12190862	18279582223	18.02	98.4	UNIVERSITY OF WESTERN AUSTRALIA	PRJNA639876	Romania	Europe	Romania
EU_ROM_3	SRR12190876	35965083160	13.42	98.7	UNIVERSITY OF WESTERN AUSTRALIA	PRJNA639876	Romania	Europe	Romania
EU_ROM_4	SRR12191291	18810191812	19.74	98.2	UNIVERSITY OF WESTERN AUSTRALIA	PRJNA639876	Romania	Europe	Romania
EU_ROM_5	SRR12191292	18822451095	19.75	98.3	UNIVERSITY OF WESTERN AUSTRALIA	PRJNA639876	Romania	Europe	Romania
EU_ROM_6	SRR12335654	18436555552	13.36	98.2	UNIVERSITY OF WESTERN AUSTRALIA	PRJNA639876	Romania	Europe	Romania
EU_ROM_7	SRR5480086	18436555587	17.94	98.2	UNIVERSITY OF MISSOURI	PRJNA384190	Romania	Europe	Romania
EU_RUS_1	SRR12190499	14331122926	15.04	97.9	UNIVERSITY OF WESTERN AUSTRALIA	PRJNA639876	Russia	Europe	Russia
EU_RUS_10	SRR12336083	17881639540	11.49	97.6	UNIVERSITY OF WESTERN AUSTRALIA	PRJNA639876	Russia	Europe	Russia
EU_RUS_11	SRR12336182	16087279315	15.74	97.9	UNIVERSITY OF WESTERN AUSTRALIA	PRJNA639876	Russia	Europe	Russia
EU_RUS_12	SRR12336186	16094576431	13.63	97.8	UNIVERSITY OF WESTERN AUSTRALIA	PRJNA639876	Russia	Europe	Russia
EU_RUS_13	SRR12366162	13205508005	16.99	96.8	UNIVERSITY OF WESTERN AUSTRALIA	PRJNA639876	Russia	Europe	Russia
EU_RUS_14	SRR12366184	11961778299	16.03	97.5	UNIVERSITY OF WESTERN AUSTRALIA	PRJNA639876	Russia	Europe	Russia
EU_RUS_15	SRR12366319	14487561913	13	97.8	UNIVERSITY OF WESTERN AUSTRALIA	PRJNA639876	Russia	Europe	Russia
EU_RUS_16	SRR12366320	12633455190	12.34	97.8	UNIVERSITY OF WESTERN AUSTRALIA	PRJNA639876	Russia	Europe	Russia
EU_RUS_17	SRR12366321	14697385731	12.61	97.6	UNIVERSITY OF WESTERN AUSTRALIA	PRJNA639876	Russia	Europe	Russia
EU_RUS_18	SRR12366322	16200240886	12.31	97.8	UNIVERSITY OF WESTERN AUSTRALIA	PRJNA639876	Russia	Europe	Russia
EU_RUS_19	SRR12366323	12619654117	12.38	97.1	UNIVERSITY OF WESTERN AUSTRALIA	PRJNA639876	Russia	Europe	Russia
EU_RUS_2	SRR12190716	33701683441	11.74	98.8	UNIVERSITY OF WESTERN AUSTRALIA	PRJNA639876	Russia	Europe	Russia
EU_RUS_20	SRR12366325	13436525384	14.21	97	UNIVERSITY OF WESTERN AUSTRALIA	PRJNA639876	Russia	Europe	Russia
EU_RUS_21	SRR12366327	12633061795	13.78	97.2	UNIVERSITY OF WESTERN AUSTRALIA	PRJNA639876	Russia	Europe	Russia
EU_RUS_22	SRR12366328	15229003339	15.98	97.8	UNIVERSITY OF WESTERN AUSTRALIA	PRJNA639876	Russia	Europe	Russia
EU_RUS_23	SRR12366329	13497941560	12.11	97.4	UNIVERSITY OF WESTERN AUSTRALIA	PRJNA639876	Russia	Europe	Russia
EU_RUS_24	SRR12366333	12941662448	20.68	97.7	UNIVERSITY OF WESTERN AUSTRALIA	PRJNA639876	Russia	Europe	Russia
EU_RUS_25	SRR12366335	14739820240	16.83	96.9	UNIVERSITY OF WESTERN AUSTRALIA	PRJNA639876	Russia	Europe	Russia
EU_RUS_26	SRR12366336	15379958608	21.18	97.4	UNIVERSITY OF WESTERN AUSTRALIA	PRJNA639876	Russia	Europe	Russia
EU_RUS_27	SRR12366338	15373578107	17.11	97.2	UNIVERSITY OF WESTERN AUSTRALIA	PRJNA639876	Russia	Europe	Russia
EU_RUS_28	SRR12366516	17516894561	17.85	97.6	UNIVERSITY OF WESTERN AUSTRALIA	PRJNA639876	Russia	Europe	Russia
EU_RUS_29	SRR5479843	18297059196	13.86	98.4	UNIVERSITY OF MISSOURI	PRJNA384190	Russia	Europe	Russia
EU_RUS_3	SRR12190717	32203351101	11.7	98.1	UNIVERSITY OF WESTERN AUSTRALIA	PRJNA639876	Russia	Europe	Russia
EU_RUS_30	SRR5479844	16509629446	13.62	98.1	UNIVERSITY OF MISSOURI	PRJNA384190	Russia	Europe	Russia
EU_RUS_31	SRR5479931	14507201514	16.03	98.2	UNIVERSITY OF MISSOURI	PRJNA384190	Russia	Europe	Russia
EU_RUS_32	SRR5479966	14824223833	18.79	98.2	UNIVERSITY OF MISSOURI	PRJNA384190	Russia	Europe	Russia
EU_RUS_33	SRR5480024	15693397392	20.45	98.1	UNIVERSITY OF MISSOURI	PRJNA384190	Russia	Europe	Russia
EU_RUS_34	SRR5480039	20511561929	15.46	98.1	UNIVERSITY OF MISSOURI	PRJNA384190	Russia	Europe	Russia
EU_RUS_35	SRR5480040	22679369920	15.03	98.2	UNIVERSITY OF MISSOURI	PRJNA384190	Russia	Europe	Russia
EU_RUS_36	SRR5480041	16087325017	15.22	97.9	UNIVERSITY OF MISSOURI	PRJNA384190	Russia	Europe	Russia
EU_RUS_37	SRR5480043	16094650464	17.57	97.8	UNIVERSITY OF MISSOURI	PRJNA384190	Russia	Europe	Russia
EU_RUS_38	SRR5480046	17374386011	17.28	97.8	UNIVERSITY OF MISSOURI	PRJNA384190	Russia	Europe	Russia
EU_RUS_39	SRR5480047	17881639600	18.08	97.6	UNIVERSITY OF MISSOURI	PRJNA384190	Russia	Europe	Russia
EU_RUS_4	SRR12191287	23939768957	25.12	98.3	UNIVERSITY OF WESTERN AUSTRALIA	PRJNA639876	Russia	Europe	Russia
EU_RUS_40	SRR5480078	27046260356	16.39	98.3	UNIVERSITY OF MISSOURI	PRJNA384190	Russia	Europe	Russia
EU_RUS_41	SRR5480084	17506605659	18.45	97.8	UNIVERSITY OF MISSOURI	PRJNA384190	Russia	Europe	Russia
EU_RUS_42	SRR5480207	17598972727	22.62	97.2	UNIVERSITY OF MISSOURI	PRJNA384190	Russia	Europe	Russia
EU_RUS_5	SRR12191289	23113527186	24.25	98.2	UNIVERSITY OF WESTERN AUSTRALIA	PRJNA639876	Russia	Europe	Russia
EU_RUS_6	SRR12191290	19746049037	20.72	98.1	UNIVERSITY OF WESTERN AUSTRALIA	PRJNA639876	Russia	Europe	Russia
EU_RUS_7	SRR12191293	18919159552	19.85	98.3	UNIVERSITY OF WESTERN AUSTRALIA	PRJNA639876	Russia	Europe	Russia
EU_RUS_8	SRR12335649	17506605670	15.51	97.8	UNIVERSITY OF WESTERN AUSTRALIA	PRJNA639876	Russia	Europe	Russia
EU_RUS_9	SRR12335804	15692983763	16.47	98.1	UNIVERSITY OF WESTERN AUSTRALIA	PRJNA639876	Russia	Europe	Russia
EU_SER_1	SRR12190873	33358043222	15.47	98.3	UNIVERSITY OF WESTERN AUSTRALIA	PRJNA639876	Serbia	Europe	Serbia
EU_SER_2	SRR12191195	20849537429	21.88	98.1	UNIVERSITY OF WESTERN AUSTRALIA	PRJNA639876	Serbia	Europe	Serbia
EU_SER_3	SRR12191200	21991112615	23.07	97.8	UNIVERSITY OF WESTERN AUSTRALIA	PRJNA639876	Serbia	Europe	Serbia
EU_SER_4	SRR12335647	16937532784	13.85	97.5	UNIVERSITY OF WESTERN AUSTRALIA	PRJNA639876	Serbia	Europe	Serbia
EU_SER_5	SRR5480082	16937532792	17.52	97.5	UNIVERSITY OF MISSOURI	PRJNA384190	Serbia	Europe	Serbia
EU_SER_6	SRR5480181	42972493710	17.55	98.4	UNIVERSITY OF MISSOURI	PRJNA384190	Serbia	Europe	Serbia
EU_SWE_1	DRR163405	14833952596	12.23	98.3	NARO	PRJDB7786	Sweden	Europe	Sweden
EU_SWE_2	SRR12190813	14561981165	15.26	97.6	UNIVERSITY OF WESTERN AUSTRALIA	PRJNA639876	Sweden	Europe	Sweden
EU_SWE_3	SRR12191202	22242669833	23.34	98.1	UNIVERSITY OF WESTERN AUSTRALIA	PRJNA639876	Sweden	Europe	Sweden
EU_SWE_4	SRR12366305	17882792145	18.76	97.5	UNIVERSITY OF WESTERN AUSTRALIA	PRJNA639876	Sweden	Europe	Sweden
EU_SWE_5	SRR9714328	14260151559	17.02	96.5	KOREA RESEARCH INSTITUTE OF BIOSCIENCE AND BIOTECHNOLOGY	PRJNA555366	Sweden	Europe	Sweden
EU_UKR_1	SRR12335645	16828958790	17.66	97.3	UNIVERSITY OF WESTERN AUSTRALIA	PRJNA639876	Ukraine	Europe	Ukraine
EU_UKR_2	SRR5479841	20103015854	12.65	98.1	UNIVERSITY OF MISSOURI	PRJNA384190	Ukraine	Europe	Ukraine
EU_UKR_3	SRR5480080	16828958887	16.66	97.3	UNIVERSITY OF MISSOURI	PRJNA384190	Ukraine	Europe	Ukraine
NorthA_CAN_1	SRR10336940	11189536939	20.91	61.9	LAVAL UNIVERSITY	PRJNA579149	Canada	North America	Canada: Quebec
NorthA_CAN_10	SRR5085757	13294714527	13.67	98.2	LAVAL UNIVERSITY	PRJNA356132	Canada	North America	Canada
NorthA_CAN_11	SRR5085758	10660998427	13.52	98.1	LAVAL UNIVERSITY	PRJNA356132	Canada	North America	Canada
NorthA_CAN_12	SRR5085771	10933907276	13.56	98.1	LAVAL UNIVERSITY	PRJNA356132	Canada	North America	Canada
NorthA_CAN_13	SRR5085774	23369346869	13.35	98.8	LAVAL UNIVERSITY	PRJNA356132	Canada	North America	Canada
NorthA_CAN_14	SRR5085776	11371091213	13.74	98	LAVAL UNIVERSITY	PRJNA356132	Canada	North America	Canada
NorthA_CAN_15	SRR5085780	18518567507	13.7	98.4	LAVAL UNIVERSITY	PRJNA356132	Canada	North America	Canada
NorthA_CAN_16	SRR5085781	14576632810	13.88	98.7	LAVAL UNIVERSITY	PRJNA356132	Canada	North America	Canada
NorthA_CAN_17	SRR5085784	21170001627	13.67	98.4	LAVAL UNIVERSITY	PRJNA356132	Canada	North America	Canada
NorthA_CAN_18	SRR5085791	13274082895	15.45	98.1	LAVAL UNIVERSITY	PRJNA356132	Canada	North America	Canada
NorthA_CAN_19	SRR5085798	15173137641	13.68	98.4	LAVAL UNIVERSITY	PRJNA356132	Canada	North America	Canada
NorthA_CAN_2	SRR10336942	11968400628	12.56	47.7	LAVAL UNIVERSITY	PRJNA579149	Canada	North America	Canada: Quebec
NorthA_CAN_20	SRR5085800	13416075255	13.65	98.1	LAVAL UNIVERSITY	PRJNA356132	Canada	North America	Canada
NorthA_CAN_21	SRR5085821	11180246444	13.92	97.8	LAVAL UNIVERSITY	PRJNA356132	Canada	North America	Canada
NorthA_CAN_22	SRR5085843	12543311936	15.04	97.9	LAVAL UNIVERSITY	PRJNA356132	Canada	North America	Canada
NorthA_CAN_23	SRR5085845	12594827180	13.58	97.9	LAVAL UNIVERSITY	PRJNA356132	Canada	North America	Canada
NorthA_CAN_24	SRR5085846	14402972326	13.19	98	LAVAL UNIVERSITY	PRJNA356132	Canada	North America	Canada
NorthA_CAN_25	SRR5085848	11241798538	13.57	98.3	LAVAL UNIVERSITY	PRJNA356132	Canada	North America	Canada
NorthA_CAN_26	SRR5085851	12261649556	13.89	97.9	LAVAL UNIVERSITY	PRJNA356132	Canada	North America	Canada
NorthA_CAN_27	SRR5085852	11329126617	14	97.7	LAVAL UNIVERSITY	PRJNA356132	Canada	North America	Canada
NorthA_CAN_28	SRR5085867	15273776079	13.72	98.2	LAVAL UNIVERSITY	PRJNA356132	Canada	North America	Canada
NorthA_CAN_29	SRR5085869	14590091115	13.9	98.6	LAVAL UNIVERSITY	PRJNA356132	Canada	North America	Canada
NorthA_CAN_3	SRR2073067	12423979561	11.36	97.8	UNIVERSITY LAVAL	PRJNA287266	Canada	North America	Canada
NorthA_CAN_30	SRR5479901	17457686132	32.36	98	UNIVERSITY OF MISSOURI	PRJNA384190	Canada	North America	Canada
NorthA_CAN_31	SRR5479950	17037762492	19.23	98.5	UNIVERSITY OF MISSOURI	PRJNA384190	Canada	North America	Canada
NorthA_CAN_32	SRR5479951	17098942737	18.65	98.4	UNIVERSITY OF MISSOURI	PRJNA384190	Canada	North America	Canada
NorthA_CAN_33	SRR5480332	26738827487	20.01	93	BRANDON UNIVERSITY	PRJNA383860	Canada	North America	Canada: Manitoba
NorthA_CAN_34	SRR6796814	18711097325	45.09	98.4	INSTITUTE OF GENETICS AND DEVELOPMENTAL BIOLOGY , CHINESE ACADEMY OF SCIENCE	PRJNA432760	Canada	North America	Canada:Ontario
NorthA_CAN_35	SRR9714568	21682593810	22.75	98.5	KOREA RESEARCH INSTITUTE OF BIOSCIENCE AND BIOTECHNOLOGY	PRJNA555366	Canada	North America	Canada
NorthA_CAN_36	SRR9714575	15758538941	16.54	97.2	KOREA RESEARCH INSTITUTE OF BIOSCIENCE AND BIOTECHNOLOGY	PRJNA555366	Canada	North America	Canada
NorthA_CAN_4	SRR5085741	15974709824	16.8	97.6	LAVAL UNIVERSITY	PRJNA356132	Canada	North America	Canada
NorthA_CAN_5	SRR5085744	11123152364	13.71	98	LAVAL UNIVERSITY	PRJNA356132	Canada	North America	Canada
NorthA_CAN_6	SRR5085745	10654462435	13.34	97.5	LAVAL UNIVERSITY	PRJNA356132	Canada	North America	Canada
NorthA_CAN_7	SRR5085747	11772570810	13.69	98.1	LAVAL UNIVERSITY	PRJNA356132	Canada	North America	Canada
NorthA_CAN_8	SRR5085750	13182309625	13.83	98.3	LAVAL UNIVERSITY	PRJNA356132	Canada	North America	Canada
NorthA_CAN_9	SRR5085754	15294085074	13.88	98.4	LAVAL UNIVERSITY	PRJNA356132	Canada	North America	Canada
NorthA_USA_1	SRR5480189	33895600265	26.25	98.4	UNIVERSITY OF MISSOURI	PRJNA384190	USA	North America	USA
NorthA_USA_10	SRR12190602	23879723489	13.99	98.5	UNIVERSITY OF WESTERN AUSTRALIA	PRJNA639876	USA	North America	USA
NorthA_USA_100	SRR12366518	16375770249	37.74	98.5	UNIVERSITY OF WESTERN AUSTRALIA	PRJNA639876	USA	North America	USA
NorthA_USA_101	SRR12366554	16613582204	26.96	98.2	UNIVERSITY OF WESTERN AUSTRALIA	PRJNA639876	USA	North America	USA
NorthA_USA_102	SRR12366560	14675134533	35.17	98.1	UNIVERSITY OF WESTERN AUSTRALIA	PRJNA639876	USA	North America	USA
NorthA_USA_103	SRR2079824	33167002593	14.81	98.5	VIRGINIA TECH	PRJNA288316	USA	North America	USA: Blacksburg Virginia
NorthA_USA_104	SRR2163293	15530271271	12.42	97.9	UNIVERSITY OF MISSOURI	PRJNA289660	USA	North America	USA: Missouri
NorthA_USA_105	SRR2163294	16391950164	14.1	97.7	UNIVERSITY OF MISSOURI	PRJNA289660	USA	North America	USA: Missouri
NorthA_USA_106	SRR2163295	17121165956	13.78	97.6	UNIVERSITY OF MISSOURI	PRJNA289660	USA	North America	USA: Missouri
NorthA_USA_107	SRR2163296	15071018256	16.3	97.4	UNIVERSITY OF MISSOURI	PRJNA289660	USA	North America	USA: Missouri
NorthA_USA_108	SRR2163297	17375944979	14.76	98	UNIVERSITY OF MISSOURI	PRJNA289660	USA	North America	USA: Missouri
NorthA_USA_109	SRR2163298	16054667786	12.94	97.8	UNIVERSITY OF MISSOURI	PRJNA289660	USA	North America	USA: Missouri
NorthA_USA_11	SRR12190604	20601053732	15.49	98.3	UNIVERSITY OF WESTERN AUSTRALIA	PRJNA639876	USA	North America	USA
NorthA_USA_110	SRR2163299	16838464339	23.15	97.9	UNIVERSITY OF MISSOURI	PRJNA289660	USA	North America	USA: Missouri
NorthA_USA_111	SRR2163300	14003676580	13.43	97.5	UNIVERSITY OF MISSOURI	PRJNA289660	USA	North America	USA: Missouri
NorthA_USA_112	SRR2163301	16033570042	14.91	97.9	UNIVERSITY OF MISSOURI	PRJNA289660	USA	North America	USA: Missouri
NorthA_USA_113	SRR2163302	13095144067	9.89	96.5	UNIVERSITY OF MISSOURI	PRJNA289660	USA	North America	USA: Missouri
NorthA_USA_114	SRR2163303	14006575281	9.43	98	UNIVERSITY OF MISSOURI	PRJNA289660	USA	North America	USA: Missouri
NorthA_USA_115	SRR2163304	13973102945	13.67	96.9	UNIVERSITY OF MISSOURI	PRJNA289660	USA	North America	USA: Missouri
NorthA_USA_116	SRR2163305	16369029913	23.9	98.1	UNIVERSITY OF MISSOURI	PRJNA289660	USA	North America	USA: Missouri
NorthA_USA_117	SRR2163306	14437581004	30.79	97.8	UNIVERSITY OF MISSOURI	PRJNA289660	USA	North America	USA: Missouri
NorthA_USA_118	SRR2163307	16827183991	12.34	97.5	UNIVERSITY OF MISSOURI	PRJNA289660	USA	North America	USA: Missouri
NorthA_USA_119	SRR2163308	13015342861	16.86	97.3	UNIVERSITY OF MISSOURI	PRJNA289660	USA	North America	USA: Missouri
NorthA_USA_12	SRR12190605	22267052805	14.39	98.6	UNIVERSITY OF WESTERN AUSTRALIA	PRJNA639876	USA	North America	USA
NorthA_USA_120	SRR2163309	13033358410	13.86	97.5	UNIVERSITY OF MISSOURI	PRJNA289660	USA	North America	USA: Missouri
NorthA_USA_121	SRR2163310	15027369602	12.09	97.6	UNIVERSITY OF MISSOURI	PRJNA289660	USA	North America	USA: Missouri
NorthA_USA_122	SRR2163311	15341587231	12.5	97.1	UNIVERSITY OF MISSOURI	PRJNA289660	USA	North America	USA: Missouri
NorthA_USA_123	SRR2163313	16446855445	14.93	97.8	UNIVERSITY OF MISSOURI	PRJNA289660	USA	North America	USA: Missouri
NorthA_USA_124	SRR2163314	15676599817	11.39	97.5	UNIVERSITY OF MISSOURI	PRJNA289660	USA	North America	USA: Missouri
NorthA_USA_125	SRR2163315	13230711126	13.95	97.7	UNIVERSITY OF MISSOURI	PRJNA289660	USA	North America	USA: Missouri
NorthA_USA_126	SRR2163316	18510280526	12.22	97.9	UNIVERSITY OF MISSOURI	PRJNA289660	USA	North America	USA: Missouri
NorthA_USA_127	SRR2163317	14078290141	12.38	96.9	UNIVERSITY OF MISSOURI	PRJNA289660	USA	North America	USA: Missouri
NorthA_USA_128	SRR2163318	15681885104	15.07	97.8	UNIVERSITY OF MISSOURI	PRJNA289660	USA	North America	USA: Missouri
NorthA_USA_129	SRR2163319	17532344592	12.19	98	UNIVERSITY OF MISSOURI	PRJNA289660	USA	North America	USA: Missouri
NorthA_USA_13	SRR12190606	22639970667	12.64	98.6	UNIVERSITY OF WESTERN AUSTRALIA	PRJNA639876	USA	North America	USA
NorthA_USA_130	SRR2163320	13091242550	14.15	97.8	UNIVERSITY OF MISSOURI	PRJNA289660	USA	North America	USA: Missouri
NorthA_USA_131	SRR2163321	12960082992	12.83	98.7	UNIVERSITY OF MISSOURI	PRJNA289660	USA	North America	USA: Missouri
NorthA_USA_132	SRR2163322	13204447818	11.99	98.3	UNIVERSITY OF MISSOURI	PRJNA289660	USA	North America	USA: Missouri
NorthA_USA_133	SRR2163323	13150928194	12.72	97.3	UNIVERSITY OF MISSOURI	PRJNA289660	USA	North America	USA: Missouri
NorthA_USA_134	SRR2163324	12938616931	22.99	97.7	UNIVERSITY OF MISSOURI	PRJNA289660	USA	North America	USA: Missouri
NorthA_USA_135	SRR2163325	13066083585	15.52	98	UNIVERSITY OF MISSOURI	PRJNA289660	USA	North America	USA: Missouri
NorthA_USA_136	SRR2163326	12712363402	17.57	97.6	UNIVERSITY OF MISSOURI	PRJNA289660	USA	North America	USA: Missouri
NorthA_USA_137	SRR2163327	13267832929	16.09	97.7	UNIVERSITY OF MISSOURI	PRJNA289660	USA	North America	USA: Missouri
NorthA_USA_138	SRR2163328	13047961479	10.45	97.9	UNIVERSITY OF MISSOURI	PRJNA289660	USA	North America	USA: Missouri
NorthA_USA_139	SRR2163329	13293165687	11.5	98.9	UNIVERSITY OF MISSOURI	PRJNA289660	USA	North America	USA: Missouri
NorthA_USA_14	SRR12190607	22199027837	15.83	98.6	UNIVERSITY OF WESTERN AUSTRALIA	PRJNA639876	USA	North America	USA
NorthA_USA_140	SRR2163330	13177143187	12.09	99.3	UNIVERSITY OF MISSOURI	PRJNA289660	USA	North America	USA: Missouri
NorthA_USA_141	SRR2163332	13027677324	13.47	97.8	UNIVERSITY OF MISSOURI	PRJNA289660	USA	North America	USA: Missouri
NorthA_USA_142	SRR2163333	12888747217	11.97	97.7	UNIVERSITY OF MISSOURI	PRJNA289660	USA	North America	USA: Missouri
NorthA_USA_143	SRR2163334	12926091401	28.77	97.7	UNIVERSITY OF MISSOURI	PRJNA289660	USA	North America	USA: Missouri
NorthA_USA_144	SRR2163335	12726330022	13.85	97.7	UNIVERSITY OF MISSOURI	PRJNA289660	USA	North America	USA: Missouri
NorthA_USA_145	SRR2163336	13096272346	12.2	97.4	UNIVERSITY OF MISSOURI	PRJNA289660	USA	North America	USA: Missouri
NorthA_USA_146	SRR2163338	13229161977	13.15	97.5	UNIVERSITY OF MISSOURI	PRJNA289660	USA	North America	USA: Missouri
NorthA_USA_147	SRR2163339	13025101057	13.53	97.7	UNIVERSITY OF MISSOURI	PRJNA289660	USA	North America	USA: Missouri
NorthA_USA_148	SRR2163340	12817905734	14.16	98	UNIVERSITY OF MISSOURI	PRJNA289660	USA	North America	USA: Missouri
NorthA_USA_149	SRR2163341	14725350625	14.03	97.9	UNIVERSITY OF MISSOURI	PRJNA289660	USA	North America	USA: Missouri
NorthA_USA_15	SRR12190608	22402681902	14.23	98.7	UNIVERSITY OF WESTERN AUSTRALIA	PRJNA639876	USA	North America	USA
NorthA_USA_150	SRR2163342	13038855436	14.04	97.3	UNIVERSITY OF MISSOURI	PRJNA289660	USA	North America	USA: Missouri
NorthA_USA_151	SRR2163345	14331122980	12.11	97.9	UNIVERSITY OF MISSOURI	PRJNA289660	USA	North America	USA: Missouri
NorthA_USA_152	SRR2163346	12944869420	14.82	97.5	UNIVERSITY OF MISSOURI	PRJNA289660	USA	North America	USA: Missouri
NorthA_USA_153	SRR2163347	12570258611	14.73	98	UNIVERSITY OF MISSOURI	PRJNA289660	USA	North America	USA: Missouri
NorthA_USA_154	SRR2163348	12928058750	12.94	98.3	UNIVERSITY OF MISSOURI	PRJNA289660	USA	North America	USA: Missouri
NorthA_USA_155	SRR2163349	13233355725	12.15	98.7	UNIVERSITY OF MISSOURI	PRJNA289660	USA	North America	USA: Missouri
NorthA_USA_156	SRR2163350	13342665949	14.98	98	UNIVERSITY OF MISSOURI	PRJNA289660	USA	North America	USA: Missouri
NorthA_USA_157	SRR2163351	13073739662	13.75	97.7	UNIVERSITY OF MISSOURI	PRJNA289660	USA	North America	USA: Missouri
NorthA_USA_158	SRR2163352	13220602625	18.9	97.9	UNIVERSITY OF MISSOURI	PRJNA289660	USA	North America	USA: Missouri
NorthA_USA_159	SRR2163353	13242469011	9.74	98.2	UNIVERSITY OF MISSOURI	PRJNA289660	USA	North America	USA: Missouri
NorthA_USA_16	SRR12190609	20121763376	21.11	98.5	UNIVERSITY OF WESTERN AUSTRALIA	PRJNA639876	USA	North America	USA
NorthA_USA_160	SRR2163355	13181135103	11.98	97.5	UNIVERSITY OF MISSOURI	PRJNA289660	USA	North America	USA: Missouri
NorthA_USA_161	SRR2163356	14366699183	14.5	99.3	UNIVERSITY OF MISSOURI	PRJNA289660	USA	North America	USA: Missouri
NorthA_USA_162	SRR2163357	13071292704	13.46	99.2	UNIVERSITY OF MISSOURI	PRJNA289660	USA	North America	USA: Missouri
NorthA_USA_163	SRR2163358	12059900387	12.24	97.9	UNIVERSITY OF MISSOURI	PRJNA289660	USA	North America	USA: Missouri
NorthA_USA_164	SRR2163359	13017161336	14.85	97.9	UNIVERSITY OF MISSOURI	PRJNA289660	USA	North America	USA: Missouri
NorthA_USA_165	SRR2163360	13212659793	21.66	97.6	UNIVERSITY OF MISSOURI	PRJNA289660	USA	North America	USA: Missouri
NorthA_USA_166	SRR2163361	12982638141	11.47	98	UNIVERSITY OF MISSOURI	PRJNA289660	USA	North America	USA: Missouri
NorthA_USA_167	SRR2163362	13321150838	13.56	98	UNIVERSITY OF MISSOURI	PRJNA289660	USA	North America	USA: Missouri
NorthA_USA_168	SRR2163363	13409171515	13.66	97.7	UNIVERSITY OF MISSOURI	PRJNA289660	USA	North America	USA: Missouri
NorthA_USA_169	SRR2163364	13408971630	11.28	98.3	UNIVERSITY OF MISSOURI	PRJNA289660	USA	North America	USA: Missouri
NorthA_USA_17	SRR12190610	25816458789	11.12	98	UNIVERSITY OF WESTERN AUSTRALIA	PRJNA639876	USA	North America	USA
NorthA_USA_170	SRR2163365	13023126514	17.22	97.9	UNIVERSITY OF MISSOURI	PRJNA289660	USA	North America	USA: Missouri
NorthA_USA_171	SRR2163366	13307196716	13.72	97.5	UNIVERSITY OF MISSOURI	PRJNA289660	USA	North America	USA: Missouri
NorthA_USA_172	SRR2163367	13372850060	12.62	97.6	UNIVERSITY OF MISSOURI	PRJNA289660	USA	North America	USA: Missouri
NorthA_USA_173	SRR2163368	13438064855	15.98	97.6	UNIVERSITY OF MISSOURI	PRJNA289660	USA	North America	USA: Missouri
NorthA_USA_174	SRR2163369	13541279648	11.94	97.9	UNIVERSITY OF MISSOURI	PRJNA289660	USA	North America	USA: Missouri
NorthA_USA_175	SRR2163370	13487277146	13.63	97.7	UNIVERSITY OF MISSOURI	PRJNA289660	USA	North America	USA: Missouri
NorthA_USA_176	SRR2163371	13374647882	13.01	97.9	UNIVERSITY OF MISSOURI	PRJNA289660	USA	North America	USA: Missouri
NorthA_USA_177	SRR2163372	13183480968	13.68	98.4	UNIVERSITY OF MISSOURI	PRJNA289660	USA	North America	USA: Missouri
NorthA_USA_178	SRR2163373	12974107155	15.98	97.9	UNIVERSITY OF MISSOURI	PRJNA289660	USA	North America	USA: Missouri
NorthA_USA_179	SRR2163374	13058353507	12.7	97.8	UNIVERSITY OF MISSOURI	PRJNA289660	USA	North America	USA: Missouri
NorthA_USA_18	SRR12190611	20860680528	13.46	98.2	UNIVERSITY OF WESTERN AUSTRALIA	PRJNA639876	USA	North America	USA
NorthA_USA_180	SRR2163375	12944860230	10.75	98	UNIVERSITY OF MISSOURI	PRJNA289660	USA	North America	USA: Missouri
NorthA_USA_181	SRR2163376	13090693308	12.77	98.1	UNIVERSITY OF MISSOURI	PRJNA289660	USA	North America	USA: Missouri
NorthA_USA_182	SRR2163377	12995005544	12.75	97.9	UNIVERSITY OF MISSOURI	PRJNA289660	USA	North America	USA: Missouri
NorthA_USA_183	SRR2163378	13067884324	15.29	99.3	UNIVERSITY OF MISSOURI	PRJNA289660	USA	North America	USA: Missouri
NorthA_USA_184	SRR2163379	12835122037	12.71	98.6	UNIVERSITY OF MISSOURI	PRJNA289660	USA	North America	USA: Missouri
NorthA_USA_185	SRR2163380	13041308909	20.82	98	UNIVERSITY OF MISSOURI	PRJNA289660	USA	North America	USA: Missouri
NorthA_USA_186	SRR2163381	14747961741	18.13	98	UNIVERSITY OF MISSOURI	PRJNA289660	USA	North America	USA: Missouri
NorthA_USA_187	SRR2163382	13289906282	16.94	98.8	UNIVERSITY OF MISSOURI	PRJNA289660	USA	North America	USA: Missouri
NorthA_USA_188	SRR2163383	13268207854	12.42	99.2	UNIVERSITY OF MISSOURI	PRJNA289660	USA	North America	USA: Missouri
NorthA_USA_189	SRR2163384	12877558953	17.05	98.2	UNIVERSITY OF MISSOURI	PRJNA289660	USA	North America	USA: Missouri
NorthA_USA_19	SRR12190612	17651231232	18.62	98.2	UNIVERSITY OF WESTERN AUSTRALIA	PRJNA639876	USA	North America	USA
NorthA_USA_190	SRR2163385	12929569842	13.53	97.9	UNIVERSITY OF MISSOURI	PRJNA289660	USA	North America	USA: Missouri
NorthA_USA_191	SRR2163386	14540669017	11.84	97.7	UNIVERSITY OF MISSOURI	PRJNA289660	USA	North America	USA: Missouri
NorthA_USA_192	SRR2163387	13270099323	12.33	98.1	UNIVERSITY OF MISSOURI	PRJNA289660	USA	North America	USA: Missouri
NorthA_USA_193	SRR2163388	12984755445	11.83	97.8	UNIVERSITY OF MISSOURI	PRJNA289660	USA	North America	USA: Missouri
NorthA_USA_194	SRR2163389	12954942239	11.83	98	UNIVERSITY OF MISSOURI	PRJNA289660	USA	North America	USA: Missouri
NorthA_USA_195	SRR2163390	13000498308	20.86	98.5	UNIVERSITY OF MISSOURI	PRJNA289660	USA	North America	USA: Missouri
NorthA_USA_196	SRR2163391	13306382839	16.08	98.3	UNIVERSITY OF MISSOURI	PRJNA289660	USA	North America	USA: Missouri
NorthA_USA_197	SRR2163392	13161923001	23.95	98.4	UNIVERSITY OF MISSOURI	PRJNA289660	USA	North America	USA: Missouri
NorthA_USA_198	SRR2163393	12933029430	14.24	98.6	UNIVERSITY OF MISSOURI	PRJNA289660	USA	North America	USA: Missouri
NorthA_USA_199	SRR2163394	12975990872	11.66	97.9	UNIVERSITY OF MISSOURI	PRJNA289660	USA	North America	USA: Missouri
NorthA_USA_2	SRR11191076	11275645625	13.58	97.7	GUANGZHOU UNIVERSITY	PRJNA608146	USA	North America	USA
NorthA_USA_20	SRR12190613	24881124743	14.25	98.3	UNIVERSITY OF WESTERN AUSTRALIA	PRJNA639876	USA	North America	USA
NorthA_USA_200	SRR2163395	14067751548	11.33	97.1	UNIVERSITY OF MISSOURI	PRJNA289660	USA	North America	USA: Missouri
NorthA_USA_201	SRR2163396	14498601530	12.14	97.8	UNIVERSITY OF MISSOURI	PRJNA289660	USA	North America	USA: Missouri
NorthA_USA_202	SRR2163397	14152001306	17.78	97.5	UNIVERSITY OF MISSOURI	PRJNA289660	USA	North America	USA: Missouri
NorthA_USA_203	SRR2163398	13378134540	9.61	96.9	UNIVERSITY OF MISSOURI	PRJNA289660	USA	North America	USA: Missouri
NorthA_USA_204	SRR2424012	26077631344	16.45	98.4	UNIVERSITY OF MINNESOTA	PRJNA295763	USA	North America	USA
NorthA_USA_205	SRR2424013	19904779103	18.4	98.8	UNIVERSITY OF MINNESOTA	PRJNA295763	USA	North America	USA
NorthA_USA_206	SRR2424014	18989699160	13.74	98.7	UNIVERSITY OF MINNESOTA	PRJNA295763	USA	North America	USA
NorthA_USA_207	SRR2424015	20636132366	13.6	98.7	UNIVERSITY OF MINNESOTA	PRJNA295763	USA	North America	USA
NorthA_USA_208	SRR2424016	21486132201	13.5	98.2	UNIVERSITY OF MINNESOTA	PRJNA295763	USA	North America	USA
NorthA_USA_209	SRR4453476	66374010436	13.58	99.3	UNIVERSITY OF ILLINOIS	PRJNA350555	USA	North America	USA: Urbana\, IL
NorthA_USA_21	SRR12190615	22606674705	13.76	98.7	UNIVERSITY OF WESTERN AUSTRALIA	PRJNA639876	USA	North America	USA
NorthA_USA_210	SRR5123544	21318603552	13.77	99.1	UNIVERSITY OF MINNESOTA	PRJNA358399	USA	North America	USA: Minnesota
NorthA_USA_211	SRR5479838	40162661401	15.07	98.6	UNIVERSITY OF MISSOURI	PRJNA384190	USA	North America	USA
NorthA_USA_212	SRR5479846	16942880682	14.07	98	UNIVERSITY OF MISSOURI	PRJNA384190	USA	North America	USA
NorthA_USA_213	SRR5479847	19751830796	14.07	98.7	UNIVERSITY OF MISSOURI	PRJNA384190	USA	North America	USA
NorthA_USA_214	SRR5479876	18160775089	15.21	98.5	UNIVERSITY OF MISSOURI	PRJNA384190	USA	North America	USA
NorthA_USA_215	SRR5479880	16359516048	20.58	98.2	UNIVERSITY OF MISSOURI	PRJNA384190	USA	North America	USA
NorthA_USA_216	SRR5479935	17230880688	42.14	98.3	UNIVERSITY OF MISSOURI	PRJNA384190	USA	North America	USA
NorthA_USA_217	SRR5479940	16606018308	17.51	98.5	UNIVERSITY OF MISSOURI	PRJNA384190	USA	North America	USA
NorthA_USA_218	SRR5479945	16226774771	17.74	98.4	UNIVERSITY OF MISSOURI	PRJNA384190	USA	North America	USA
NorthA_USA_219	SRR5479946	18883014379	20.77	98.3	UNIVERSITY OF MISSOURI	PRJNA384190	USA	North America	USA
NorthA_USA_22	SRR12190616	24314028371	15.77	98.2	UNIVERSITY OF WESTERN AUSTRALIA	PRJNA639876	USA	North America	USA
NorthA_USA_220	SRR5479947	21534913368	18.5	98.6	UNIVERSITY OF MISSOURI	PRJNA384190	USA	North America	USA
NorthA_USA_221	SRR5479949	14877680034	20.19	98.2	UNIVERSITY OF MISSOURI	PRJNA384190	USA	North America	USA
NorthA_USA_222	SRR5479952	17268586438	20.33	98.7	UNIVERSITY OF MISSOURI	PRJNA384190	USA	North America	USA
NorthA_USA_223	SRR5479953	19338908086	18.22	98.4	UNIVERSITY OF MISSOURI	PRJNA384190	USA	North America	USA
NorthA_USA_224	SRR5479967	17578805629	18.63	98.1	UNIVERSITY OF MISSOURI	PRJNA384190	USA	North America	USA
NorthA_USA_225	SRR5479968	17093829604	17.53	98.4	UNIVERSITY OF MISSOURI	PRJNA384190	USA	North America	USA
NorthA_USA_226	SRR5479970	17038753413	16.21	98	UNIVERSITY OF MISSOURI	PRJNA384190	USA	North America	USA
NorthA_USA_227	SRR5479971	14685324777	18.01	98	UNIVERSITY OF MISSOURI	PRJNA384190	USA	North America	USA
NorthA_USA_228	SRR5479972	16257398295	15.74	97.8	UNIVERSITY OF MISSOURI	PRJNA384190	USA	North America	USA
NorthA_USA_229	SRR5479973	16451095206	15.51	98.3	UNIVERSITY OF MISSOURI	PRJNA384190	USA	North America	USA
NorthA_USA_23	SRR12190617	21658497456	19.2	98.4	UNIVERSITY OF WESTERN AUSTRALIA	PRJNA639876	USA	North America	USA
NorthA_USA_230	SRR5479974	14097626771	16.92	97.9	UNIVERSITY OF MISSOURI	PRJNA384190	USA	North America	USA
NorthA_USA_231	SRR5480011	16453351484	15.98	98	UNIVERSITY OF MISSOURI	PRJNA384190	USA	North America	USA
NorthA_USA_232	SRR5480012	16022166228	17.71	98	UNIVERSITY OF MISSOURI	PRJNA384190	USA	North America	USA
NorthA_USA_233	SRR5480013	15287354336	18.89	97.9	UNIVERSITY OF MISSOURI	PRJNA384190	USA	North America	USA
NorthA_USA_234	SRR5480053	17903556951	17.42	98	UNIVERSITY OF MISSOURI	PRJNA384190	USA	North America	USA
NorthA_USA_235	SRR5480161	58621603134	14.55	98.8	UNIVERSITY OF MISSOURI	PRJNA384190	USA	North America	USA
NorthA_USA_236	SRR5480166	41085159496	30	99.2	UNIVERSITY OF MISSOURI	PRJNA384190	USA	North America	USA
NorthA_USA_237	SRR5480170	40471495515	20.47	98.6	UNIVERSITY OF MISSOURI	PRJNA384190	USA	North America	USA
NorthA_USA_238	SRR5480175	47180999177	16.23	99	UNIVERSITY OF MISSOURI	PRJNA384190	USA	North America	USA
NorthA_USA_239	SRR6796720	18164161774	56.51	98.2	INSTITUTE OF GENETICS AND DEVELOPMENTAL BIOLOGY , CHINESE ACADEMY OF SCIENCE	PRJNA432760	USA	North America	USA:Virginia
NorthA_USA_24	SRR12190619	25436318114	12.54	98.6	UNIVERSITY OF WESTERN AUSTRALIA	PRJNA639876	USA	North America	USA
NorthA_USA_240	SRR6796792	21069735578	45.6	99	INSTITUTE OF GENETICS AND DEVELOPMENTAL BIOLOGY , CHINESE ACADEMY OF SCIENCE	PRJNA432760	USA	North America	USA:Illinois
NorthA_USA_241	SRR6796815	11902011241	44.36	97.7	INSTITUTE OF GENETICS AND DEVELOPMENTAL BIOLOGY , CHINESE ACADEMY OF SCIENCE	PRJNA432760	USA	North America	USA:Ohio
NorthA_USA_242	SRR6796816	19952347558	35.39	98.5	INSTITUTE OF GENETICS AND DEVELOPMENTAL BIOLOGY , CHINESE ACADEMY OF SCIENCE	PRJNA432760	USA	North America	USA:Illinois
NorthA_USA_243	SRR8146042	42755888789	20.67	98.2	UNIVERSITY OF ILLINOIS	PRJNA503474	USA	North America	USA: Illinois
NorthA_USA_244	SRR8146142	31980150036	19.07	99.3	UNIVERSITY OF ILLINOIS	PRJNA503477	USA	North America	USA: Illinois
NorthA_USA_245	SRR8148298	67735244076	18.7	99.4	UNIVERSITY OF ILLINOIS	PRJNA503617	USA	North America	USA: Illinois
NorthA_USA_246	SRR8148302	44951587596	15.44	99.7	UNIVERSITY OF ILLINOIS	PRJNA503620	USA	North America	USA: Illinois
NorthA_USA_247	SRR8148303	56392046347	17.84	98.7	UNIVERSITY OF ILLINOIS	PRJNA503612	USA	North America	USA: Illinois
NorthA_USA_248	SRR8148314	36051397520	18.54	98.9	UNIVERSITY OF ILLINOIS	PRJNA503616	USA	North America	USA: Illinois
NorthA_USA_249	SRR8148315	33683647499	21.09	98.8	UNIVERSITY OF ILLINOIS	PRJNA503615	USA	North America	USA: Illinois
NorthA_USA_25	SRR12190620	21401297111	22.46	98.6	UNIVERSITY OF WESTERN AUSTRALIA	PRJNA639876	USA	North America	USA
NorthA_USA_250	SRR8148974	69743581251	20.44	99.4	UNIVERSITY OF ILLINOIS	PRJNA503618	USA	North America	USA: Illinois
NorthA_USA_251	SRR8154649	61726543205	16.99	99.4	UNIVERSITY OF ILLINOIS	PRJNA503475	USA	North America	USA: Illinois
NorthA_USA_252	SRR8181651	54317639197	22.11	99.1	UNIVERSITY OF ILLINOIS	PRJNA505183	USA	North America	USA: Illinois
NorthA_USA_253	SRR8181655	54911439005	32.35	99.4	UNIVERSITY OF ILLINOIS	PRJNA505191	USA	North America	USA: Illinois
NorthA_USA_254	SRR8181665	57322977980	22.71	99.4	UNIVERSITY OF ILLINOIS	PRJNA505196	USA	North America	USA: Illinois
NorthA_USA_255	SRR8181669	52675862002	12.49	99.4	UNIVERSITY OF ILLINOIS	PRJNA505187	USA	North America	USA: Illinois
NorthA_USA_256	SRR8181850	55412019951	20.94	99.1	UNIVERSITY OF ILLINOIS	PRJNA505188	USA	North America	USA: Illinois
NorthA_USA_257	SRR8182194	55787654427	16.4	99	UNIVERSITY OF ILLINOIS	PRJNA505186	USA	North America	USA: Illinois
NorthA_USA_258	SRR8182680	53456563805	17.57	99.3	UNIVERSITY OF ILLINOIS	PRJNA505193	USA	North America	USA: Illinois
NorthA_USA_259	SRR8182957	57747484449	23.23	99.1	UNIVERSITY OF ILLINOIS	PRJNA505185	USA	North America	USA: Illinois
NorthA_USA_26	SRR12190621	21273840869	22.32	98.7	UNIVERSITY OF WESTERN AUSTRALIA	PRJNA639876	USA	North America	USA
NorthA_USA_260	SRR8183083	50340018498	16.68	99.1	UNIVERSITY OF ILLINOIS	PRJNA505189	USA	North America	USA: Illinois
NorthA_USA_261	SRR8183122	54466343185	17.3	98.9	UNIVERSITY OF ILLINOIS	PRJNA505195	USA	North America	USA: Illinois
NorthA_USA_262	SRR8185533	60818493645	16.16	99.4	UNIVERSITY OF ILLINOIS	PRJNA505197	USA	North America	USA: Illinois
NorthA_USA_263	SRR8185538	50437427737	14.09	99.2	UNIVERSITY OF ILLINOIS	PRJNA505190	USA	North America	USA: Illinois
NorthA_USA_264	SRR8185632	31416144917	20.54	99.6	UNIVERSITY OF ILLINOIS	PRJNA505340	USA	North America	USA: Illinois
NorthA_USA_265	SRR8879029	25343992504	20.44	98.6	UNIVERSITY OF MINNESOTA	PRJNA531962	USA	North America	USA:Minnesota
NorthA_USA_266	SRR8879030	25844517966	21.88	98.6	UNIVERSITY OF MINNESOTA	PRJNA531962	USA	North America	USA:Minnesota
NorthA_USA_267	SRR8879032	24561776717	19.33	98.6	UNIVERSITY OF MINNESOTA	PRJNA531962	USA	North America	USA:Minnesota
NorthA_USA_268	SRR8879033	24167313041	20.92	98.5	UNIVERSITY OF MINNESOTA	PRJNA531962	USA	North America	USA:Minnesota
NorthA_USA_269	SRR8879035	25315711331	22.12	98.5	UNIVERSITY OF MINNESOTA	PRJNA531962	USA	North America	USA:Minnesota
NorthA_USA_27	SRR12190622	22873507426	13.87	98.5	UNIVERSITY OF WESTERN AUSTRALIA	PRJNA639876	USA	North America	USA
NorthA_USA_270	SRR8879036	25905343076	20.78	98.6	UNIVERSITY OF MINNESOTA	PRJNA531962	USA	North America	USA:Minnesota
NorthA_USA_271	SRR8879039	26427462980	14.13	98.6	UNIVERSITY OF MINNESOTA	PRJNA531962	USA	North America	USA:Minnesota
NorthA_USA_272	SRR9714068	18196105709	19.09	99.7	KOREA RESEARCH INSTITUTE OF BIOSCIENCE AND BIOTECHNOLOGY	PRJNA555366	USA	North America	USA
NorthA_USA_273	SRR9714103	14475530580	47.17	96.9	KOREA RESEARCH INSTITUTE OF BIOSCIENCE AND BIOTECHNOLOGY	PRJNA555366	USA	North America	USA
NorthA_USA_274	SRR9714115	18672850133	58.54	98.4	KOREA RESEARCH INSTITUTE OF BIOSCIENCE AND BIOTECHNOLOGY	PRJNA555366	USA	North America	USA
NorthA_USA_275	SRR9714276	15796926440	15.98	98.4	KOREA RESEARCH INSTITUTE OF BIOSCIENCE AND BIOTECHNOLOGY	PRJNA555366	USA	North America	USA
NorthA_USA_276	SRR9714279	23373269731	14.8	98.6	KOREA RESEARCH INSTITUTE OF BIOSCIENCE AND BIOTECHNOLOGY	PRJNA555366	USA	North America	USA
NorthA_USA_277	SRR9714282	14399594283	16.01	96.7	KOREA RESEARCH INSTITUTE OF BIOSCIENCE AND BIOTECHNOLOGY	PRJNA555366	USA	North America	USA
NorthA_USA_278	SRR9714330	22932681258	15.26	98.4	KOREA RESEARCH INSTITUTE OF BIOSCIENCE AND BIOTECHNOLOGY	PRJNA555366	USA	North America	USA
NorthA_USA_279	SRR9714371	16288246642	24.53	98.7	KOREA RESEARCH INSTITUTE OF BIOSCIENCE AND BIOTECHNOLOGY	PRJNA555366	USA	North America	USA
NorthA_USA_28	SRR12190624	12371151417	14.55	97.6	UNIVERSITY OF WESTERN AUSTRALIA	PRJNA639876	USA	North America	USA
NorthA_USA_280	SRR9714572	11011886977	11.55	98.1	KOREA RESEARCH INSTITUTE OF BIOSCIENCE AND BIOTECHNOLOGY	PRJNA555366	USA	North America	USA
NorthA_USA_281	SRR9714696	26056306209	27.34	98.4	KOREA RESEARCH INSTITUTE OF BIOSCIENCE AND BIOTECHNOLOGY	PRJNA555366	USA	North America	USA
NorthA_USA_282	SRR9714780	15871794312	16.65	98.3	KOREA RESEARCH INSTITUTE OF BIOSCIENCE AND BIOTECHNOLOGY	PRJNA555366	USA	North America	USA
NorthA_USA_283	SRR9714792	22436873676	23.54	99.1	KOREA RESEARCH INSTITUTE OF BIOSCIENCE AND BIOTECHNOLOGY	PRJNA555366	USA	North America	USA
NorthA_USA_29	SRR12190626	19703993042	20.68	98.4	UNIVERSITY OF WESTERN AUSTRALIA	PRJNA639876	USA	North America	USA
NorthA_USA_3	SRR11191087	10601924788	12.97	97.7	GUANGZHOU UNIVERSITY	PRJNA608146	USA	North America	USA
NorthA_USA_30	SRR12190627	21090600017	22.13	98.6	UNIVERSITY OF WESTERN AUSTRALIA	PRJNA639876	USA	North America	USA
NorthA_USA_31	SRR12190662	22487854803	13.85	98.6	UNIVERSITY OF WESTERN AUSTRALIA	PRJNA639876	USA	North America	USA
NorthA_USA_32	SRR12190663	24080400916	25.27	98.8	UNIVERSITY OF WESTERN AUSTRALIA	PRJNA639876	USA	North America	USA
NorthA_USA_33	SRR12190664	23394497372	14.18	98.3	UNIVERSITY OF WESTERN AUSTRALIA	PRJNA639876	USA	North America	USA
NorthA_USA_34	SRR12190665	24457039646	13.83	98.7	UNIVERSITY OF WESTERN AUSTRALIA	PRJNA639876	USA	North America	USA
NorthA_USA_35	SRR12190667	23666885203	13.24	98.3	UNIVERSITY OF WESTERN AUSTRALIA	PRJNA639876	USA	North America	USA
NorthA_USA_36	SRR12190668	23610300668	13.16	98.3	UNIVERSITY OF WESTERN AUSTRALIA	PRJNA639876	USA	North America	USA
NorthA_USA_37	SRR12190679	21758931518	14.1	99	UNIVERSITY OF WESTERN AUSTRALIA	PRJNA639876	USA	North America	USA
NorthA_USA_38	SRR12190680	18752210099	14.24	98.9	UNIVERSITY OF WESTERN AUSTRALIA	PRJNA639876	USA	North America	USA
NorthA_USA_39	SRR12190695	14366699122	15.07	99.3	UNIVERSITY OF WESTERN AUSTRALIA	PRJNA639876	USA	North America	USA
NorthA_USA_4	SRR11191146	11824820035	14.7	97.7	GUANGZHOU UNIVERSITY	PRJNA608146	USA	North America	USA
NorthA_USA_40	SRR12190721	34488609024	12.3	98.9	UNIVERSITY OF WESTERN AUSTRALIA	PRJNA639876	USA	North America	USA
NorthA_USA_41	SRR12190722	33027281420	11.85	98.2	UNIVERSITY OF WESTERN AUSTRALIA	PRJNA639876	USA	North America	USA
NorthA_USA_42	SRR12190772	14640336768	15.36	97.7	UNIVERSITY OF WESTERN AUSTRALIA	PRJNA639876	USA	North America	USA
NorthA_USA_43	SRR12190789	33597365136	12.46	98.5	UNIVERSITY OF WESTERN AUSTRALIA	PRJNA639876	USA	North America	USA
NorthA_USA_44	SRR12190837	15530156777	16.3	97.9	UNIVERSITY OF WESTERN AUSTRALIA	PRJNA639876	USA	North America	USA
NorthA_USA_45	SRR12190848	13542099739	12.81	98.1	UNIVERSITY OF WESTERN AUSTRALIA	PRJNA639876	USA	North America	USA
NorthA_USA_46	SRR12190859	10656630095	12.41	98	UNIVERSITY OF WESTERN AUSTRALIA	PRJNA639876	USA	North America	USA
NorthA_USA_47	SRR12190929	32205185736	13.44	98.8	UNIVERSITY OF WESTERN AUSTRALIA	PRJNA639876	USA	North America	USA
NorthA_USA_48	SRR12190931	25040284269	13.44	98.7	UNIVERSITY OF WESTERN AUSTRALIA	PRJNA639876	USA	North America	USA
NorthA_USA_49	SRR12190934	24237600052	25.43	98.3	UNIVERSITY OF WESTERN AUSTRALIA	PRJNA639876	USA	North America	USA
NorthA_USA_5	SRR12045558	16039300018	14.63	98.5	UNIVERSITY OF MINNESOTA	PRJNA640373	USA	North America	USA: Minnesota
NorthA_USA_50	SRR12190935	24032014419	25.22	98.4	UNIVERSITY OF WESTERN AUSTRALIA	PRJNA639876	USA	North America	USA
NorthA_USA_51	SRR12190936	24165498156	25.3	98.3	UNIVERSITY OF WESTERN AUSTRALIA	PRJNA639876	USA	North America	USA
NorthA_USA_52	SRR12190963	13419644064	14.08	97.9	UNIVERSITY OF WESTERN AUSTRALIA	PRJNA639876	USA	North America	USA
NorthA_USA_53	SRR12191194	21240406722	22.29	98.3	UNIVERSITY OF WESTERN AUSTRALIA	PRJNA639876	USA	North America	USA
NorthA_USA_54	SRR12191196	22684344202	14.25	99.3	UNIVERSITY OF WESTERN AUSTRALIA	PRJNA639876	USA	North America	USA
NorthA_USA_55	SRR12191199	21312817974	22.36	98.1	UNIVERSITY OF WESTERN AUSTRALIA	PRJNA639876	USA	North America	USA
NorthA_USA_56	SRR12191206	20730029765	21.75	98	UNIVERSITY OF WESTERN AUSTRALIA	PRJNA639876	USA	North America	USA
NorthA_USA_57	SRR12191208	21669126669	22.74	97.9	UNIVERSITY OF WESTERN AUSTRALIA	PRJNA639876	USA	North America	USA
NorthA_USA_58	SRR12191210	18489106232	19.83	98	UNIVERSITY OF WESTERN AUSTRALIA	PRJNA639876	USA	North America	USA
NorthA_USA_59	SRR12191211	19969309872	20.95	98.4	UNIVERSITY OF WESTERN AUSTRALIA	PRJNA639876	USA	North America	USA
NorthA_USA_6	SRR12045559	20183895781	15.3	98.6	UNIVERSITY OF MINNESOTA	PRJNA640373	USA	North America	USA: Minnesota
NorthA_USA_60	SRR12191212	21697759643	22.77	98.1	UNIVERSITY OF WESTERN AUSTRALIA	PRJNA639876	USA	North America	USA
NorthA_USA_61	SRR12191213	24004116556	13.27	98.5	UNIVERSITY OF WESTERN AUSTRALIA	PRJNA639876	USA	North America	USA
NorthA_USA_62	SRR12191215	21559512012	13.28	98.1	UNIVERSITY OF WESTERN AUSTRALIA	PRJNA639876	USA	North America	USA
NorthA_USA_63	SRR12191216	22349274978	23.45	98	UNIVERSITY OF WESTERN AUSTRALIA	PRJNA639876	USA	North America	USA
NorthA_USA_64	SRR12191217	19407927943	20.36	98.3	UNIVERSITY OF WESTERN AUSTRALIA	PRJNA639876	USA	North America	USA
NorthA_USA_65	SRR12191218	25693441644	11.18	98.7	UNIVERSITY OF WESTERN AUSTRALIA	PRJNA639876	USA	North America	USA
NorthA_USA_66	SRR12191283	26006494752	27.29	98.5	UNIVERSITY OF WESTERN AUSTRALIA	PRJNA639876	USA	North America	USA
NorthA_USA_67	SRR12191295	15382507747	11.53	98.2	UNIVERSITY OF WESTERN AUSTRALIA	PRJNA639876	USA	North America	USA
NorthA_USA_68	SRR12191306	33259503416	16.72	99.1	UNIVERSITY OF WESTERN AUSTRALIA	PRJNA639876	USA	North America	USA
NorthA_USA_69	SRR12191311	33393317968	13.8	99.1	UNIVERSITY OF WESTERN AUSTRALIA	PRJNA639876	USA	North America	USA
NorthA_USA_7	SRR12045560	16306801495	14.52	98.4	UNIVERSITY OF MINNESOTA	PRJNA640373	USA	North America	USA: Minnesota
NorthA_USA_70	SRR12335811	34929531290	14.66	99	UNIVERSITY OF WESTERN AUSTRALIA	PRJNA639876	USA	North America	USA
NorthA_USA_71	SRR12335812	19352534414	13.89	98.7	UNIVERSITY OF WESTERN AUSTRALIA	PRJNA639876	USA	North America	USA
NorthA_USA_72	SRR12335819	17268586443	15.46	98.7	UNIVERSITY OF WESTERN AUSTRALIA	PRJNA639876	USA	North America	USA
NorthA_USA_73	SRR12335820	19338908092	13.86	98.4	UNIVERSITY OF WESTERN AUSTRALIA	PRJNA639876	USA	North America	USA
NorthA_USA_74	SRR12335891	17038753563	14.83	98	UNIVERSITY OF WESTERN AUSTRALIA	PRJNA639876	USA	North America	USA
NorthA_USA_75	SRR12335895	14685324780	15.41	98	UNIVERSITY OF WESTERN AUSTRALIA	PRJNA639876	USA	North America	USA
NorthA_USA_76	SRR12335901	14097626775	14.79	97.9	UNIVERSITY OF WESTERN AUSTRALIA	PRJNA639876	USA	North America	USA
NorthA_USA_77	SRR12336071	16453351478	13.49	98	UNIVERSITY OF WESTERN AUSTRALIA	PRJNA639876	USA	North America	USA
NorthA_USA_78	SRR12336094	17903467397	12.07	98	UNIVERSITY OF WESTERN AUSTRALIA	PRJNA639876	USA	North America	USA
NorthA_USA_79	SRR12336178	33422997612	13.8	98.7	UNIVERSITY OF WESTERN AUSTRALIA	PRJNA639876	USA	North America	USA
NorthA_USA_8	SRR12045561	17401438308	13.08	98.5	UNIVERSITY OF MINNESOTA	PRJNA640373	USA	North America	USA: Minnesota
NorthA_USA_80	SRR12366138	16799296212	17.63	98	UNIVERSITY OF WESTERN AUSTRALIA	PRJNA639876	USA	North America	USA
NorthA_USA_81	SRR12366140	11007017804	14.23	97.3	UNIVERSITY OF WESTERN AUSTRALIA	PRJNA639876	USA	North America	USA
NorthA_USA_82	SRR12366142	9495026814	14.25	96.4	UNIVERSITY OF WESTERN AUSTRALIA	PRJNA639876	USA	North America	USA
NorthA_USA_83	SRR12366145	11108962855	17.32	96.4	UNIVERSITY OF WESTERN AUSTRALIA	PRJNA639876	USA	North America	USA
NorthA_USA_84	SRR12366150	11366553045	14.34	97.1	UNIVERSITY OF WESTERN AUSTRALIA	PRJNA639876	USA	North America	USA
NorthA_USA_85	SRR12366152	17597966988	18.47	97.8	UNIVERSITY OF WESTERN AUSTRALIA	PRJNA639876	USA	North America	USA
NorthA_USA_86	SRR12366154	15976986877	14.56	97.8	UNIVERSITY OF WESTERN AUSTRALIA	PRJNA639876	USA	North America	USA
NorthA_USA_87	SRR12366155	15920868145	13.42	98	UNIVERSITY OF WESTERN AUSTRALIA	PRJNA639876	USA	North America	USA
NorthA_USA_88	SRR12366156	12494501236	13.05	97.8	UNIVERSITY OF WESTERN AUSTRALIA	PRJNA639876	USA	North America	USA
NorthA_USA_89	SRR12366157	12883115073	13.37	97.8	UNIVERSITY OF WESTERN AUSTRALIA	PRJNA639876	USA	North America	USA
NorthA_USA_9	SRR12045562	20751782487	14.06	98.6	UNIVERSITY OF MINNESOTA	PRJNA640373	USA	North America	USA: Minnesota
NorthA_USA_90	SRR12366158	14302216064	12.15	99	UNIVERSITY OF WESTERN AUSTRALIA	PRJNA639876	USA	North America	USA
NorthA_USA_91	SRR12366160	16068565314	16.86	98.1	UNIVERSITY OF WESTERN AUSTRALIA	PRJNA639876	USA	North America	USA
NorthA_USA_92	SRR12366388	18066937326	18.96	98.2	UNIVERSITY OF WESTERN AUSTRALIA	PRJNA639876	USA	North America	USA
NorthA_USA_93	SRR12366429	12569905935	24.61	97.9	UNIVERSITY OF WESTERN AUSTRALIA	PRJNA639876	USA	North America	USA
NorthA_USA_94	SRR12366433	15467684417	16.23	98.1	UNIVERSITY OF WESTERN AUSTRALIA	PRJNA639876	USA	North America	USA
NorthA_USA_95	SRR12366434	13485743962	24.77	97.8	UNIVERSITY OF WESTERN AUSTRALIA	PRJNA639876	USA	North America	USA
NorthA_USA_96	SRR12366450	16542704888	17.36	97.8	UNIVERSITY OF WESTERN AUSTRALIA	PRJNA639876	USA	North America	USA
NorthA_USA_97	SRR12366451	10569514861	19.68	97	UNIVERSITY OF WESTERN AUSTRALIA	PRJNA639876	USA	North America	USA
NorthA_USA_98	SRR12366453	14862251001	15.59	97.7	UNIVERSITY OF WESTERN AUSTRALIA	PRJNA639876	USA	North America	USA
NorthA_USA_99	SRR12366471	24904369890	13.23	98.4	UNIVERSITY OF WESTERN AUSTRALIA	PRJNA639876	USA	North America	USA
OC_AUS_1	SRR12335782	17863124821	13.07	98	UNIVERSITY OF WESTERN AUSTRALIA	PRJNA639876	Australia	Oceania	Australia
OC_AUS_2	SRR12366476	30202166340	18.98	98.6	UNIVERSITY OF WESTERN AUSTRALIA	PRJNA639876	Australia	Oceania	Australia
OC_AUS_3	SRR5480014	17863125257	17.44	98	UNIVERSITY OF MISSOURI	PRJNA384190	Australia	Oceania	Australia
SouthA_ARG_1	SRR12366390	15507152633	25.51	97.1	UNIVERSITY OF WESTERN AUSTRALIA	PRJNA639876	Argentina	South America	Argentina
SouthA_ARG_2	SRR12366391	20533024503	21.54	98	UNIVERSITY OF WESTERN AUSTRALIA	PRJNA639876	Argentina	South America	Argentina
SouthA_BRA_1	SRR12190460	24000446621	13.26	98.3	UNIVERSITY OF WESTERN AUSTRALIA	PRJNA639876	Brazil	South America	Brazil
SouthA_BRA_10	SRR12190707	21783749992	12.61	98.3	UNIVERSITY OF WESTERN AUSTRALIA	PRJNA639876	Brazil	South America	Brazil
SouthA_BRA_11	SRR12190744	13710924054	12.98	98	UNIVERSITY OF WESTERN AUSTRALIA	PRJNA639876	Brazil	South America	Brazil
SouthA_BRA_12	SRR12190829	22949316240	13.47	98.6	UNIVERSITY OF WESTERN AUSTRALIA	PRJNA639876	Brazil	South America	Brazil
SouthA_BRA_13	SRR12190895	14169981756	15.1	98.2	UNIVERSITY OF WESTERN AUSTRALIA	PRJNA639876	Brazil	South America	Brazil
SouthA_BRA_14	SRR12190907	26440266450	12.6	98.4	UNIVERSITY OF WESTERN AUSTRALIA	PRJNA639876	Brazil	South America	Brazil
SouthA_BRA_15	SRR12190918	14228211401	14.93	98.4	UNIVERSITY OF WESTERN AUSTRALIA	PRJNA639876	Brazil	South America	Brazil
SouthA_BRA_16	SRR12190987	18608511001	13.15	98.3	UNIVERSITY OF WESTERN AUSTRALIA	PRJNA639876	Brazil	South America	Brazil
SouthA_BRA_17	SRR12190998	21139560518	12.61	98.3	UNIVERSITY OF WESTERN AUSTRALIA	PRJNA639876	Brazil	South America	Brazil
SouthA_BRA_18	SRR12191086	18620440262	14.32	98.3	UNIVERSITY OF WESTERN AUSTRALIA	PRJNA639876	Brazil	South America	Brazil
SouthA_BRA_19	SRR12191117	16561098691	17.38	98.6	UNIVERSITY OF WESTERN AUSTRALIA	PRJNA639876	Brazil	South America	Brazil
SouthA_BRA_2	SRR12190471	19149470288	12.73	98.2	UNIVERSITY OF WESTERN AUSTRALIA	PRJNA639876	Brazil	South America	Brazil
SouthA_BRA_20	SRR12191198	11935563992	11.89	98.1	UNIVERSITY OF WESTERN AUSTRALIA	PRJNA639876	Brazil	South America	Brazil
SouthA_BRA_21	SRR12191284	19086619652	14.08	98.3	UNIVERSITY OF WESTERN AUSTRALIA	PRJNA639876	Brazil	South America	Brazil
SouthA_BRA_22	SRR12191344	18674316152	11.76	98.4	UNIVERSITY OF WESTERN AUSTRALIA	PRJNA639876	Brazil	South America	Brazil
SouthA_BRA_23	SRR12191355	19615150516	12.86	98.6	UNIVERSITY OF WESTERN AUSTRALIA	PRJNA639876	Brazil	South America	Brazil
SouthA_BRA_24	SRR12336096	17646599352	11.68	97.7	UNIVERSITY OF WESTERN AUSTRALIA	PRJNA639876	Brazil	South America	Brazil
SouthA_BRA_25	SRR12366439	11495623196	23.1	97.8	UNIVERSITY OF WESTERN AUSTRALIA	PRJNA639876	Brazil	South America	Brazil
SouthA_BRA_26	SRR12366558	17373841872	35.04	97.7	UNIVERSITY OF WESTERN AUSTRALIA	PRJNA639876	Brazil	South America	Brazil
SouthA_BRA_27	SRR12366559	15867054941	30.19	98.3	UNIVERSITY OF WESTERN AUSTRALIA	PRJNA639876	Brazil	South America	Brazil
SouthA_BRA_28	SRR2201977	11935563974	12.58	98.1	EMBRAPA SOJA	PRJNA294227	Brazil	South America	Brazil
SouthA_BRA_29	SRR2202214	19086619938	13.62	98.3	EMBRAPA SOJA	PRJNA294227	Brazil	South America	Brazil
SouthA_BRA_3	SRR12190482	17751106509	13.77	98.7	UNIVERSITY OF WESTERN AUSTRALIA	PRJNA639876	Brazil	South America	Brazil
SouthA_BRA_30	SRR2202255	16561090001	13.77	98.6	EMBRAPA SOJA	PRJNA294227	Brazil	South America	Brazil
SouthA_BRA_31	SRR2202256	19615156598	13.16	98.6	EMBRAPA SOJA	PRJNA294227	Brazil	South America	Brazil
SouthA_BRA_32	SRR2202257	18620446562	13.34	98.3	EMBRAPA SOJA	PRJNA294227	Brazil	South America	Brazil
SouthA_BRA_33	SRR2202258	15187563641	13.21	98	EMBRAPA SOJA	PRJNA294227	Brazil	South America	Brazil
SouthA_BRA_34	SRR2202259	13710923968	15.79	98	EMBRAPA SOJA	PRJNA294227	Brazil	South America	Brazil
SouthA_BRA_35	SRR2202260	21139569977	13.27	98.3	EMBRAPA SOJA	PRJNA294227	Brazil	South America	Brazil
SouthA_BRA_36	SRR2202261	18608515847	21.82	98.3	EMBRAPA SOJA	PRJNA294227	Brazil	South America	Brazil
SouthA_BRA_37	SRR2202262	21589744348	12.41	98.4	EMBRAPA SOJA	PRJNA294227	Brazil	South America	Brazil
SouthA_BRA_38	SRR2202263	18012621348	19.97	98.5	EMBRAPA SOJA	PRJNA294227	Brazil	South America	Brazil
SouthA_BRA_39	SRR2202264	20122827776	14.64	98.6	EMBRAPA SOJA	PRJNA294227	Brazil	South America	Brazil
SouthA_BRA_4	SRR12190487	18012621434	18.9	98.5	UNIVERSITY OF WESTERN AUSTRALIA	PRJNA639876	Brazil	South America	Brazil
SouthA_BRA_40	SRR2202265	21783750190	44.54	98.3	EMBRAPA SOJA	PRJNA294227	Brazil	South America	Brazil
SouthA_BRA_41	SRR2202266	18674320636	38.13	98.4	EMBRAPA SOJA	PRJNA294227	Brazil	South America	Brazil
SouthA_BRA_42	SRR2202350	19881054002	35.59	98.3	EMBRAPA SOJA	PRJNA294227	Brazil	South America	Brazil
SouthA_BRA_43	SRR2202351	14228211369	13.04	98.4	EMBRAPA SOJA	PRJNA294227	Brazil	South America	Brazil
SouthA_BRA_44	SRR2202352	26440268780	34.8	98.4	EMBRAPA SOJA	PRJNA294227	Brazil	South America	Brazil
SouthA_BRA_45	SRR2202353	18382957888	16.3	98.6	EMBRAPA SOJA	PRJNA294227	Brazil	South America	Brazil
SouthA_BRA_46	SRR2202354	14542055739	16.85	98.2	EMBRAPA SOJA	PRJNA294227	Brazil	South America	Brazil
SouthA_BRA_47	SRR2206271	16198755205	16.82	98	EMBRAPA SOJA	PRJNA294227	Brazil	South America	Brazil
SouthA_BRA_48	SRR2206326	17751129595	14.66	98.7	EMBRAPA SOJA	PRJNA294227	Brazil	South America	Brazil
SouthA_BRA_49	SRR2206327	15406569217	15.15	98.5	EMBRAPA SOJA	PRJNA294227	Brazil	South America	Brazil
SouthA_BRA_5	SRR12190498	20122837092	11.83	98.6	UNIVERSITY OF WESTERN AUSTRALIA	PRJNA639876	Brazil	South America	Brazil
SouthA_BRA_50	SRR2206328	19149492665	13.66	98.2	EMBRAPA SOJA	PRJNA294227	Brazil	South America	Brazil
SouthA_BRA_51	SRR2206329	24000449828	15.77	98.3	EMBRAPA SOJA	PRJNA294227	Brazil	South America	Brazil
SouthA_BRA_52	SRR2206330	22949325916	17.26	98.6	EMBRAPA SOJA	PRJNA294227	Brazil	South America	Brazil
SouthA_BRA_53	SRR2206331	15423994346	16.45	98.3	EMBRAPA SOJA	PRJNA294227	Brazil	South America	Brazil
SouthA_BRA_54	SRR2206332	30838244672	19.42	98.7	EMBRAPA SOJA	PRJNA294227	Brazil	South America	Brazil
SouthA_BRA_55	SRR2206333	21383786985	14.77	98.6	EMBRAPA SOJA	PRJNA294227	Brazil	South America	Brazil
SouthA_BRA_56	SRR5479848	18373157481	13.66	98.7	UNIVERSITY OF MISSOURI	PRJNA384190	Brazil	South America	Brazil
SouthA_BRA_57	SRR5479849	16904622596	13.96	98.4	UNIVERSITY OF MISSOURI	PRJNA384190	Brazil	South America	Brazil
SouthA_BRA_58	SRR5479850	19792717361	14.03	98.4	UNIVERSITY OF MISSOURI	PRJNA384190	Brazil	South America	Brazil
SouthA_BRA_59	SRR5480055	17646599248	19.11	97.7	UNIVERSITY OF MISSOURI	PRJNA384190	Brazil	South America	Brazil
SouthA_BRA_6	SRR12190509	21589741575	15.14	98.4	UNIVERSITY OF WESTERN AUSTRALIA	PRJNA639876	Brazil	South America	Brazil
SouthA_BRA_7	SRR12190552	21383787156	14.37	98.6	UNIVERSITY OF WESTERN AUSTRALIA	PRJNA639876	Brazil	South America	Brazil
SouthA_BRA_8	SRR12190563	30838224227	15.2	98.7	UNIVERSITY OF WESTERN AUSTRALIA	PRJNA639876	Brazil	South America	Brazil
SouthA_BRA_9	SRR12190696	19881054043	13.83	98.3	UNIVERSITY OF WESTERN AUSTRALIA	PRJNA639876	Brazil	South America	Brazil
SouthA_PER_1	SRR12335948	15915477643	16.7	97.8	UNIVERSITY OF WESTERN AUSTRALIA	PRJNA639876	Peru	South America	Peru

## Sheet: 384SOJA
Sample ID	SRA run ID	DNA Seqeunced (bp)	Read Depth	Genomic Coverage (%)	Center Name	BioProject	geo_loc_name_country	geo_loc_name_country_continent	geo_loc_name
SOJA_AS_CHN_1	SRR9714178	20632189416	20	97.4	KOREA RESEARCH INSTITUTE OF BIOSCIENCE AND BIOTECHNOLOGY	PRJNA555366	China	Asia	China: Shaanxi
SOJA_AS_CHN_2	SRR9714383	29015820754	17.58	97.8	KOREA RESEARCH INSTITUTE OF BIOSCIENCE AND BIOTECHNOLOGY	PRJNA555366	China	Asia	China: Henan
SOJA_AS_CHN_3	SRR9714384	30128143046	14.5	98	KOREA RESEARCH INSTITUTE OF BIOSCIENCE AND BIOTECHNOLOGY	PRJNA555366	China	Asia	China: Jiangsu
SOJA_AS_CHN_4	SRR9714385	21798414284	19.56	97.2	KOREA RESEARCH INSTITUTE OF BIOSCIENCE AND BIOTECHNOLOGY	PRJNA555366	China	Asia	China: Shaanxi
SOJA_AS_CHN_5	SRR9714386	23885114078	19.69	97.8	KOREA RESEARCH INSTITUTE OF BIOSCIENCE AND BIOTECHNOLOGY	PRJNA555366	China	Asia	China: Zhejiang
SOJA_AS_CHN_6	SRR9714388	15151224636	14.34	95.8	KOREA RESEARCH INSTITUTE OF BIOSCIENCE AND BIOTECHNOLOGY	PRJNA555366	China	Asia	China: Heilongjiang
SOJA_AS_CHN_7	SRR9714389	16816557128	16.21	97.1	KOREA RESEARCH INSTITUTE OF BIOSCIENCE AND BIOTECHNOLOGY	PRJNA555366	China	Asia	China: Jiangsu
SOJA_AS_CHN_8	SRR9714390	17775156166	17.1	96.2	KOREA RESEARCH INSTITUTE OF BIOSCIENCE AND BIOTECHNOLOGY	PRJNA555366	China	Asia	China: Jiangsu
SOJA_AS_CHN_9	SRR9714414	19704373842	19.51	96.9	KOREA RESEARCH INSTITUTE OF BIOSCIENCE AND BIOTECHNOLOGY	PRJNA555366	China	Asia	China: Jiangsu
SOJA_AS_CHN_10	SRR9714459	16894268070	16.25	95.5	KOREA RESEARCH INSTITUTE OF BIOSCIENCE AND BIOTECHNOLOGY	PRJNA555366	China	Asia	China: Shaanxi
SOJA_AS_CHN_11	SRR9714460	17020720302	16.22	95.3	KOREA RESEARCH INSTITUTE OF BIOSCIENCE AND BIOTECHNOLOGY	PRJNA555366	China	Asia	China: Shaanxi
SOJA_AS_CHN_12	SRR9714461	17492311422	16.78	96.1	KOREA RESEARCH INSTITUTE OF BIOSCIENCE AND BIOTECHNOLOGY	PRJNA555366	China	Asia	China: Heilongjiang
SOJA_AS_CHN_13	SRR9714462	16067350092	15.01	96.9	KOREA RESEARCH INSTITUTE OF BIOSCIENCE AND BIOTECHNOLOGY	PRJNA555366	China	Asia	China: Zhejiang
SOJA_AS_CHN_14	SRR9714649	20488757234	19.33	95.8	KOREA RESEARCH INSTITUTE OF BIOSCIENCE AND BIOTECHNOLOGY	PRJNA555366	China	Asia	China: Shanghai
SOJA_AS_CHN_15	SRR9714650	16686635520	15.51	95.6	KOREA RESEARCH INSTITUTE OF BIOSCIENCE AND BIOTECHNOLOGY	PRJNA555366	China	Asia	China: Shaanxi
SOJA_AS_CHN_16	SRR9714651	16528907262	15.68	95.6	KOREA RESEARCH INSTITUTE OF BIOSCIENCE AND BIOTECHNOLOGY	PRJNA555366	China	Asia	China: Shandong
SOJA_AS_CHN_17	SRR9714652	24181992546	23.1	97.5	KOREA RESEARCH INSTITUTE OF BIOSCIENCE AND BIOTECHNOLOGY	PRJNA555366	China	Asia	China: Shandong
SOJA_AS_CHN_18	SRR9714654	17820671190	16.88	96.4	KOREA RESEARCH INSTITUTE OF BIOSCIENCE AND BIOTECHNOLOGY	PRJNA555366	China	Asia	China: Shandong
SOJA_AS_CHN_19	SRR9714655	20826841100	19.73	96.9	KOREA RESEARCH INSTITUTE OF BIOSCIENCE AND BIOTECHNOLOGY	PRJNA555366	China	Asia	China: Ningxia
SOJA_AS_CHN_20	SRR9714656	16984494798	16.34	97.2	KOREA RESEARCH INSTITUTE OF BIOSCIENCE AND BIOTECHNOLOGY	PRJNA555366	China	Asia	China: Shaanxi
SOJA_AS_CHN_21	SRR9714657	16936103828	15.91	95.4	KOREA RESEARCH INSTITUTE OF BIOSCIENCE AND BIOTECHNOLOGY	PRJNA555366	China	Asia	China: Shanxi
SOJA_AS_CHN_22	SRR9714711	16175223888	15.98	97	KOREA RESEARCH INSTITUTE OF BIOSCIENCE AND BIOTECHNOLOGY	PRJNA555366	China	Asia	China: Ningxia
SOJA_AS_CHN_23	SRR9714712	20709763250	19.86	97.3	KOREA RESEARCH INSTITUTE OF BIOSCIENCE AND BIOTECHNOLOGY	PRJNA555366	China	Asia	China: Nei Monggol
SOJA_AS_CHN_24	SRR9714713	19240074512	17.08	96.4	KOREA RESEARCH INSTITUTE OF BIOSCIENCE AND BIOTECHNOLOGY	PRJNA555366	China	Asia	China: Liaoning
SOJA_AS_CHN_25	SRR9714714	17210371168	15.28	97.2	KOREA RESEARCH INSTITUTE OF BIOSCIENCE AND BIOTECHNOLOGY	PRJNA555366	China	Asia	China: Liaoning
SOJA_AS_CHN_26	SRR9714715	16555038416	16.52	97.1	KOREA RESEARCH INSTITUTE OF BIOSCIENCE AND BIOTECHNOLOGY	PRJNA555366	China	Asia	China: Liaoning
SOJA_AS_CHN_27	SRR9714716	18075329670	17.3	97.4	KOREA RESEARCH INSTITUTE OF BIOSCIENCE AND BIOTECHNOLOGY	PRJNA555366	China	Asia	China: Jilin
SOJA_AS_CHN_28	SRR9714717	17367592670	16.57	95.7	KOREA RESEARCH INSTITUTE OF BIOSCIENCE AND BIOTECHNOLOGY	PRJNA555366	China	Asia	China: Beijing
SOJA_AS_CHN_29	SRR9714718	19314062700	19.01	97.6	KOREA RESEARCH INSTITUTE OF BIOSCIENCE AND BIOTECHNOLOGY	PRJNA555366	China	Asia	China: Jilin
SOJA_AS_CHN_30	SRR9714719	17113318938	16.33	95.9	KOREA RESEARCH INSTITUTE OF BIOSCIENCE AND BIOTECHNOLOGY	PRJNA555366	China	Asia	China: Jiangsu
SOJA_AS_CHN_31	SRR9714764	19649851788	20.14	97.4	KOREA RESEARCH INSTITUTE OF BIOSCIENCE AND BIOTECHNOLOGY	PRJNA555366	China	Asia	China
SOJA_AS_CHN_32	SRR9714007	17189750734	18.04	97.2	KOREA RESEARCH INSTITUTE OF BIOSCIENCE AND BIOTECHNOLOGY	PRJNA555366	China	Asia	China: Heilongjiang
SOJA_AS_JPN_1	SRR9714318	22654215316	21.85	97.7	KOREA RESEARCH INSTITUTE OF BIOSCIENCE AND BIOTECHNOLOGY	PRJNA555366	Japan	Asia	Japan: Ehime
SOJA_AS_JPN_2	SRR9714319	16349010090	16.18	97.4	KOREA RESEARCH INSTITUTE OF BIOSCIENCE AND BIOTECHNOLOGY	PRJNA555366	Japan	Asia	Japan: Hyogo
SOJA_AS_JPN_3	SRR9714320	16679831460	16.45	97.5	KOREA RESEARCH INSTITUTE OF BIOSCIENCE AND BIOTECHNOLOGY	PRJNA555366	Japan	Asia	Japan: Hyogo
SOJA_AS_JPN_4	SRR9714321	16592807442	16.43	97.5	KOREA RESEARCH INSTITUTE OF BIOSCIENCE AND BIOTECHNOLOGY	PRJNA555366	Japan	Asia	Japan: Mie
SOJA_AS_JPN_5	SRR9714322	18149268632	17.96	97.4	KOREA RESEARCH INSTITUTE OF BIOSCIENCE AND BIOTECHNOLOGY	PRJNA555366	Japan	Asia	Japan: Fukuoka
SOJA_AS_JPN_6	SRR9714323	15218043948	14.62	96	KOREA RESEARCH INSTITUTE OF BIOSCIENCE AND BIOTECHNOLOGY	PRJNA555366	Japan	Asia	Japan: Oita
SOJA_AS_JPN_7	SRR9714324	17717711236	17.45	97.5	KOREA RESEARCH INSTITUTE OF BIOSCIENCE AND BIOTECHNOLOGY	PRJNA555366	Japan	Asia	Japan: Miyazaki
SOJA_AS_JPN_8	SRR9714327	17465543652	16.4	95.8	KOREA RESEARCH INSTITUTE OF BIOSCIENCE AND BIOTECHNOLOGY	PRJNA555366	Japan	Asia	Japan: Hokkaido
SOJA_AS_JPN_9	SRR9714381	26106365870	18.92	98.2	KOREA RESEARCH INSTITUTE OF BIOSCIENCE AND BIOTECHNOLOGY	PRJNA555366	Japan	Asia	Japan: Hokkaido
SOJA_AS_JPN_10	SRR9714382	32017601960	14.24	98.1	KOREA RESEARCH INSTITUTE OF BIOSCIENCE AND BIOTECHNOLOGY	PRJNA555366	Japan	Asia	Japan: Mie
SOJA_AS_JPN_11	SRR9714527	18699185566	18.52	98.7	KOREA RESEARCH INSTITUTE OF BIOSCIENCE AND BIOTECHNOLOGY	PRJNA555366	Japan	Asia	Japan: Shimane
SOJA_AS_JPN_12	SRR9714528	18713326716	17.74	98.1	KOREA RESEARCH INSTITUTE OF BIOSCIENCE AND BIOTECHNOLOGY	PRJNA555366	Japan	Asia	Japan: Niigata
SOJA_AS_JPN_13	SRR9714598	22054834104	21.14	97.8	KOREA RESEARCH INSTITUTE OF BIOSCIENCE AND BIOTECHNOLOGY	PRJNA555366	Japan	Asia	Japan: Toyama
SOJA_AS_JPN_14	SRR9714599	15721738272	14.83	95.9	KOREA RESEARCH INSTITUTE OF BIOSCIENCE AND BIOTECHNOLOGY	PRJNA555366	Japan	Asia	Japan: Toyama
SOJA_AS_JPN_15	SRR9714600	15935431660	15.22	97.3	KOREA RESEARCH INSTITUTE OF BIOSCIENCE AND BIOTECHNOLOGY	PRJNA555366	Japan	Asia	Japan: Fukui
SOJA_AS_JPN_16	SRR9714601	16800515492	16.59	97.4	KOREA RESEARCH INSTITUTE OF BIOSCIENCE AND BIOTECHNOLOGY	PRJNA555366	Japan	Asia	Japan: Fukui
SOJA_AS_JPN_17	SRR9714607	16808094786	15.9	97	KOREA RESEARCH INSTITUTE OF BIOSCIENCE AND BIOTECHNOLOGY	PRJNA555366	Japan	Asia	Japan: Saitama
SOJA_AS_JPN_18	SRR9714671	16897581916	16.88	97.3	KOREA RESEARCH INSTITUTE OF BIOSCIENCE AND BIOTECHNOLOGY	PRJNA555366	Japan	Asia	Japan: Hokkaido
SOJA_AS_JPN_19	SRR9714672	16732767832	16.39	97.4	KOREA RESEARCH INSTITUTE OF BIOSCIENCE AND BIOTECHNOLOGY	PRJNA555366	Japan	Asia	Japan: Aomori
SOJA_AS_JPN_20	SRR9714769	17171056506	16.55	97.6	KOREA RESEARCH INSTITUTE OF BIOSCIENCE AND BIOTECHNOLOGY	PRJNA555366	Japan	Asia	Japan: Ehime
SOJA_AS_JPN_21	SRR9714770	26609187098	23.92	97.8	KOREA RESEARCH INSTITUTE OF BIOSCIENCE AND BIOTECHNOLOGY	PRJNA555366	Japan	Asia	Japan: Miyazaki
SOJA_AS_JPN_22	SRR9714005	17117159349	17.96	97.4	KOREA RESEARCH INSTITUTE OF BIOSCIENCE AND BIOTECHNOLOGY	PRJNA555366	Japan	Asia	Japan: Iwate
SOJA_AS_JPN_23	SRR9714006	16068402702	16.86	97.6	KOREA RESEARCH INSTITUTE OF BIOSCIENCE AND BIOTECHNOLOGY	PRJNA555366	Japan	Asia	Japan: Akita
SOJA_EU_RUS_1	SRR9714179	20646354350	17.38	97.3	KOREA RESEARCH INSTITUTE OF BIOSCIENCE AND BIOTECHNOLOGY	PRJNA555366	Russia	Europe	Russia: Amur
SOJA_EU_RUS_2	SRR9714763	21359683010	18.01	97.5	KOREA RESEARCH INSTITUTE OF BIOSCIENCE AND BIOTECHNOLOGY	PRJNA555366	Russia	Europe	Russia: Amur
SOJA_EU_RUS_3	SRR9714768	20071320452	19.14	97.7	KOREA RESEARCH INSTITUTE OF BIOSCIENCE AND BIOTECHNOLOGY	PRJNA555366	Russia	Europe	Russia: Primorye
SOJA_EU_RUS_4	SRR9714008	19428094767	20.39	97.3	KOREA RESEARCH INSTITUTE OF BIOSCIENCE AND BIOTECHNOLOGY	PRJNA555366	Russia	Europe	Russia: Primorye
SOJA_AS_KOR_1	SRR9714051	18096444302	17.32	97.5	KOREA RESEARCH INSTITUTE OF BIOSCIENCE AND BIOTECHNOLOGY	PRJNA555366	South Korea	Asia	South Korea: Chungbuk
SOJA_AS_KOR_2	SRR9714052	16706787980	15.62	97.4	KOREA RESEARCH INSTITUTE OF BIOSCIENCE AND BIOTECHNOLOGY	PRJNA555366	South Korea	Asia	South Korea: Chungbuk
SOJA_AS_KOR_3	SRR9714053	17786873464	16.65	97.7	KOREA RESEARCH INSTITUTE OF BIOSCIENCE AND BIOTECHNOLOGY	PRJNA555366	South Korea	Asia	South Korea: Jeonnam
SOJA_AS_KOR_4	SRR9714076	19736711990	16.83	97.8	KOREA RESEARCH INSTITUTE OF BIOSCIENCE AND BIOTECHNOLOGY	PRJNA555366	South Korea	Asia	South Korea: Gangwon
SOJA_AS_KOR_5	SRR9714077	17312813796	16.51	97.1	KOREA RESEARCH INSTITUTE OF BIOSCIENCE AND BIOTECHNOLOGY	PRJNA555366	South Korea	Asia	South Korea: Chungnam
SOJA_AS_KOR_6	SRR9714092	18082082994	17.37	96.5	KOREA RESEARCH INSTITUTE OF BIOSCIENCE AND BIOTECHNOLOGY	PRJNA555366	South Korea	Asia	South Korea: Gyeonggi
SOJA_AS_KOR_7	SRR9714102	16089507228	15.09	96	KOREA RESEARCH INSTITUTE OF BIOSCIENCE AND BIOTECHNOLOGY	PRJNA555366	South Korea	Asia	South Korea: Gangwon
SOJA_AS_KOR_8	SRR9714104	17160052834	16.29	97.6	KOREA RESEARCH INSTITUTE OF BIOSCIENCE AND BIOTECHNOLOGY	PRJNA555366	South Korea	Asia	South Korea: Gyeonggi
SOJA_AS_KOR_9	SRR9714109	16610563834	15.78	97.5	KOREA RESEARCH INSTITUTE OF BIOSCIENCE AND BIOTECHNOLOGY	PRJNA555366	South Korea	Asia	South Korea: Gyeongnam
SOJA_AS_KOR_10	SRR9714113	17800787812	16.93	97.5	KOREA RESEARCH INSTITUTE OF BIOSCIENCE AND BIOTECHNOLOGY	PRJNA555366	South Korea	Asia	South Korea: Gyeongnam
SOJA_AS_KOR_11	SRR9714118	16091246748	15.09	97.4	KOREA RESEARCH INSTITUTE OF BIOSCIENCE AND BIOTECHNOLOGY	PRJNA555366	South Korea	Asia	South Korea: Gangwon
SOJA_AS_KOR_12	SRR9714119	18015798524	17.16	97.4	KOREA RESEARCH INSTITUTE OF BIOSCIENCE AND BIOTECHNOLOGY	PRJNA555366	South Korea	Asia	South Korea: Gangwon
SOJA_AS_KOR_13	SRR9714120	17427697918	16.66	98.2	KOREA RESEARCH INSTITUTE OF BIOSCIENCE AND BIOTECHNOLOGY	PRJNA555366	South Korea	Asia	South Korea: Gangwon
SOJA_AS_KOR_14	SRR9714121	16370701542	15.52	98.1	KOREA RESEARCH INSTITUTE OF BIOSCIENCE AND BIOTECHNOLOGY	PRJNA555366	South Korea	Asia	South Korea: Gyeongnam
SOJA_AS_KOR_15	SRR9714122	17055428860	16.41	98.2	KOREA RESEARCH INSTITUTE OF BIOSCIENCE AND BIOTECHNOLOGY	PRJNA555366	South Korea	Asia	South Korea: Chungnam
SOJA_AS_KOR_16	SRR9714123	30036280200	20.11	98	KOREA RESEARCH INSTITUTE OF BIOSCIENCE AND BIOTECHNOLOGY	PRJNA555366	South Korea	Asia	South Korea: Jeonnam
SOJA_AS_KOR_17	SRR9714124	18293646678	17.69	98	KOREA RESEARCH INSTITUTE OF BIOSCIENCE AND BIOTECHNOLOGY	PRJNA555366	South Korea	Asia	South Korea: Gyeongnam
SOJA_AS_KOR_18	SRR9714125	32452332300	19.69	98.1	KOREA RESEARCH INSTITUTE OF BIOSCIENCE AND BIOTECHNOLOGY	PRJNA555366	South Korea	Asia	South Korea: Gyeongbuk
SOJA_AS_KOR_19	SRR9714126	16419070466	15.3	97.8	KOREA RESEARCH INSTITUTE OF BIOSCIENCE AND BIOTECHNOLOGY	PRJNA555366	South Korea	Asia	South Korea: Gyeongbuk
SOJA_AS_KOR_20	SRR9714127	20521868212	19.25	98.2	KOREA RESEARCH INSTITUTE OF BIOSCIENCE AND BIOTECHNOLOGY	PRJNA555366	South Korea	Asia	South Korea: Chungbuk
SOJA_AS_KOR_21	SRR9714128	16914467038	15.23	97	KOREA RESEARCH INSTITUTE OF BIOSCIENCE AND BIOTECHNOLOGY	PRJNA555366	South Korea	Asia	South Korea: Gyeonggi
SOJA_AS_KOR_22	SRR9714129	16179823650	15.4	98.1	KOREA RESEARCH INSTITUTE OF BIOSCIENCE AND BIOTECHNOLOGY	PRJNA555366	South Korea	Asia	South Korea: Jeonbuk
SOJA_AS_KOR_23	SRR9714146	18094908330	17.29	97.4	KOREA RESEARCH INSTITUTE OF BIOSCIENCE AND BIOTECHNOLOGY	PRJNA555366	South Korea	Asia	South Korea: Gyeonggi
SOJA_AS_KOR_24	SRR9714147	16459779160	15.68	97.4	KOREA RESEARCH INSTITUTE OF BIOSCIENCE AND BIOTECHNOLOGY	PRJNA555366	South Korea	Asia	South Korea: Gyeongbuk
SOJA_AS_KOR_25	SRR9714170	16833379736	15.7	97.4	KOREA RESEARCH INSTITUTE OF BIOSCIENCE AND BIOTECHNOLOGY	PRJNA555366	South Korea	Asia	South Korea: Chungnam
SOJA_AS_KOR_26	SRR9714171	16238214142	15.37	97.3	KOREA RESEARCH INSTITUTE OF BIOSCIENCE AND BIOTECHNOLOGY	PRJNA555366	South Korea	Asia	South Korea: Chungnam
SOJA_AS_KOR_27	SRR9714172	17057557658	16.09	97.5	KOREA RESEARCH INSTITUTE OF BIOSCIENCE AND BIOTECHNOLOGY	PRJNA555366	South Korea	Asia	South Korea: Gyeonggi
SOJA_AS_KOR_28	SRR9714173	16075579592	15.04	97.4	KOREA RESEARCH INSTITUTE OF BIOSCIENCE AND BIOTECHNOLOGY	PRJNA555366	South Korea	Asia	South Korea: Gyeonggi
SOJA_AS_KOR_29	SRR9714174	19831811500	18.99	97.5	KOREA RESEARCH INSTITUTE OF BIOSCIENCE AND BIOTECHNOLOGY	PRJNA555366	South Korea	Asia	South Korea: Gangwon
SOJA_AS_KOR_30	SRR9714175	16658403352	16.01	97.4	KOREA RESEARCH INSTITUTE OF BIOSCIENCE AND BIOTECHNOLOGY	PRJNA555366	South Korea	Asia	South Korea: Jeonnam
SOJA_AS_KOR_31	SRR9714176	16404932638	15.7	97.5	KOREA RESEARCH INSTITUTE OF BIOSCIENCE AND BIOTECHNOLOGY	PRJNA555366	South Korea	Asia	South Korea: Chungnam
SOJA_AS_KOR_32	SRR9714177	23022113830	21.95	97.6	KOREA RESEARCH INSTITUTE OF BIOSCIENCE AND BIOTECHNOLOGY	PRJNA555366	South Korea	Asia	South Korea: Chungnam
SOJA_AS_KOR_33	SRR9714181	17320872364	16.59	97.5	KOREA RESEARCH INSTITUTE OF BIOSCIENCE AND BIOTECHNOLOGY	PRJNA555366	South Korea	Asia	South Korea: Gyeongnam
SOJA_AS_KOR_34	SRR9714183	17511908202	16.2	96.2	KOREA RESEARCH INSTITUTE OF BIOSCIENCE AND BIOTECHNOLOGY	PRJNA555366	South Korea	Asia	South Korea: Gyeongnam
SOJA_AS_KOR_35	SRR9714184	17726443868	15.91	97.4	KOREA RESEARCH INSTITUTE OF BIOSCIENCE AND BIOTECHNOLOGY	PRJNA555366	South Korea	Asia	South Korea: Jeonnam
SOJA_AS_KOR_36	SRR9714195	16930528002	15.91	96.1	KOREA RESEARCH INSTITUTE OF BIOSCIENCE AND BIOTECHNOLOGY	PRJNA555366	South Korea	Asia	South Korea: Gyeonggi
SOJA_AS_KOR_37	SRR9714196	18281833042	17.33	97.4	KOREA RESEARCH INSTITUTE OF BIOSCIENCE AND BIOTECHNOLOGY	PRJNA555366	South Korea	Asia	South Korea: Jeonnam
SOJA_AS_KOR_38	SRR9714197	19229258080	18.42	97.6	KOREA RESEARCH INSTITUTE OF BIOSCIENCE AND BIOTECHNOLOGY	PRJNA555366	South Korea	Asia	South Korea: Chungnam
SOJA_AS_KOR_39	SRR9714198	20887502632	18.27	96.6	KOREA RESEARCH INSTITUTE OF BIOSCIENCE AND BIOTECHNOLOGY	PRJNA555366	South Korea	Asia	South Korea: Gwangju
SOJA_AS_KOR_40	SRR9714199	16690272204	15.83	97.6	KOREA RESEARCH INSTITUTE OF BIOSCIENCE AND BIOTECHNOLOGY	PRJNA555366	South Korea	Asia	South Korea: Gyeongbuk
SOJA_AS_KOR_41	SRR9714200	17731375528	16.83	97.5	KOREA RESEARCH INSTITUTE OF BIOSCIENCE AND BIOTECHNOLOGY	PRJNA555366	South Korea	Asia	South Korea: Chungbuk
SOJA_AS_KOR_42	SRR9714201	18262747548	17.36	97.5	KOREA RESEARCH INSTITUTE OF BIOSCIENCE AND BIOTECHNOLOGY	PRJNA555366	South Korea	Asia	South Korea: Chungbuk
SOJA_AS_KOR_43	SRR9714202	17351337822	16.52	97.5	KOREA RESEARCH INSTITUTE OF BIOSCIENCE AND BIOTECHNOLOGY	PRJNA555366	South Korea	Asia	South Korea: Jeonnam
SOJA_AS_KOR_44	SRR9714203	16091762262	14.98	97.4	KOREA RESEARCH INSTITUTE OF BIOSCIENCE AND BIOTECHNOLOGY	PRJNA555366	South Korea	Asia	South Korea: Chungbuk
SOJA_AS_KOR_45	SRR9714204	16667978564	16	97.5	KOREA RESEARCH INSTITUTE OF BIOSCIENCE AND BIOTECHNOLOGY	PRJNA555366	South Korea	Asia	South Korea: Gyeongnam
SOJA_AS_KOR_46	SRR9714205	17162056302	15.76	97.6	KOREA RESEARCH INSTITUTE OF BIOSCIENCE AND BIOTECHNOLOGY	PRJNA555366	South Korea	Asia	South Korea: Gyeongnam
SOJA_AS_KOR_47	SRR9714206	16208042832	14.7	96	KOREA RESEARCH INSTITUTE OF BIOSCIENCE AND BIOTECHNOLOGY	PRJNA555366	South Korea	Asia	South Korea: Chungnam
SOJA_AS_KOR_48	SRR9714207	15598161684	14.79	95.9	KOREA RESEARCH INSTITUTE OF BIOSCIENCE AND BIOTECHNOLOGY	PRJNA555366	South Korea	Asia	South Korea: Jeonnam
SOJA_AS_KOR_49	SRR9714208	16939157048	15.83	97.4	KOREA RESEARCH INSTITUTE OF BIOSCIENCE AND BIOTECHNOLOGY	PRJNA555366	South Korea	Asia	South Korea: Gyeongnam
SOJA_AS_KOR_50	SRR9714209	17384790966	16.67	97.5	KOREA RESEARCH INSTITUTE OF BIOSCIENCE AND BIOTECHNOLOGY	PRJNA555366	South Korea	Asia	South Korea: Jeonnam
SOJA_AS_KOR_51	SRR9714210	20596056900	17.18	97.8	KOREA RESEARCH INSTITUTE OF BIOSCIENCE AND BIOTECHNOLOGY	PRJNA555366	South Korea	Asia	South Korea: Gyeonggi
SOJA_AS_KOR_52	SRR9714211	17153564062	16.23	98.6	KOREA RESEARCH INSTITUTE OF BIOSCIENCE AND BIOTECHNOLOGY	PRJNA555366	South Korea	Asia	South Korea: Jeonbuk
SOJA_AS_KOR_53	SRR9714213	16048149536	15.15	97.2	KOREA RESEARCH INSTITUTE OF BIOSCIENCE AND BIOTECHNOLOGY	PRJNA555366	South Korea	Asia	South Korea: Chungnam
SOJA_AS_KOR_54	SRR9714214	16098493842	15.17	97.3	KOREA RESEARCH INSTITUTE OF BIOSCIENCE AND BIOTECHNOLOGY	PRJNA555366	South Korea	Asia	South Korea: Chungbuk
SOJA_AS_KOR_55	SRR9714233	16609726690	15.49	97.6	KOREA RESEARCH INSTITUTE OF BIOSCIENCE AND BIOTECHNOLOGY	PRJNA555366	South Korea	Asia	South Korea: Chungbuk
SOJA_AS_KOR_56	SRR9714239	16702332876	15.62	98.2	KOREA RESEARCH INSTITUTE OF BIOSCIENCE AND BIOTECHNOLOGY	PRJNA555366	South Korea	Asia	South Korea: Gangwon
SOJA_AS_KOR_57	SRR9714240	18764688762	17.83	98.1	KOREA RESEARCH INSTITUTE OF BIOSCIENCE AND BIOTECHNOLOGY	PRJNA555366	South Korea	Asia	South Korea: Gyeongnam
SOJA_AS_KOR_58	SRR9714241	15806567052	15.26	97.1	KOREA RESEARCH INSTITUTE OF BIOSCIENCE AND BIOTECHNOLOGY	PRJNA555366	South Korea	Asia	South Korea: Gyeongbuk
SOJA_AS_KOR_59	SRR9714244	17193895558	17	97.5	KOREA RESEARCH INSTITUTE OF BIOSCIENCE AND BIOTECHNOLOGY	PRJNA555366	South Korea	Asia	South Korea: Chungbuk
SOJA_AS_KOR_60	SRR9714245	19039662480	18.29	97.4	KOREA RESEARCH INSTITUTE OF BIOSCIENCE AND BIOTECHNOLOGY	PRJNA555366	South Korea	Asia	South Korea: Gyeonggi
SOJA_AS_KOR_61	SRR9714246	16723989296	15.83	97.5	KOREA RESEARCH INSTITUTE OF BIOSCIENCE AND BIOTECHNOLOGY	PRJNA555366	South Korea	Asia	South Korea: Gangwon
SOJA_AS_KOR_62	SRR9714247	16207203272	15.2	97.4	KOREA RESEARCH INSTITUTE OF BIOSCIENCE AND BIOTECHNOLOGY	PRJNA555366	South Korea	Asia	South Korea: Gangwon
SOJA_AS_KOR_63	SRR9714250	17644808738	16.76	97.3	KOREA RESEARCH INSTITUTE OF BIOSCIENCE AND BIOTECHNOLOGY	PRJNA555366	South Korea	Asia	South Korea: Chungnam
SOJA_AS_KOR_64	SRR9714251	18776377068	17.33	97.4	KOREA RESEARCH INSTITUTE OF BIOSCIENCE AND BIOTECHNOLOGY	PRJNA555366	South Korea	Asia	South Korea: Gyeonggi
SOJA_AS_KOR_65	SRR9714263	18663188978	17.77	97.4	KOREA RESEARCH INSTITUTE OF BIOSCIENCE AND BIOTECHNOLOGY	PRJNA555366	South Korea	Asia	South Korea: Jeonbuk
SOJA_AS_KOR_66	SRR9714264	17324925506	16.64	96.1	KOREA RESEARCH INSTITUTE OF BIOSCIENCE AND BIOTECHNOLOGY	PRJNA555366	South Korea	Asia
SOJA_AS_KOR_67	SRR9714265	17805431062	16.65	97.5	KOREA RESEARCH INSTITUTE OF BIOSCIENCE AND BIOTECHNOLOGY	PRJNA555366	South Korea	Asia	South Korea: Gyeongbuk
SOJA_AS_KOR_68	SRR9714266	17601592236	16.93	97.5	KOREA RESEARCH INSTITUTE OF BIOSCIENCE AND BIOTECHNOLOGY	PRJNA555366	South Korea	Asia	South Korea: Gyeongnam
SOJA_AS_KOR_69	SRR9714267	21148507642	19.51	96.5	KOREA RESEARCH INSTITUTE OF BIOSCIENCE AND BIOTECHNOLOGY	PRJNA555366	South Korea	Asia	South Korea: Gyeongnam
SOJA_AS_KOR_70	SRR9714268	18932455802	18.23	97.6	KOREA RESEARCH INSTITUTE OF BIOSCIENCE AND BIOTECHNOLOGY	PRJNA555366	South Korea	Asia	South Korea: Gyeongnam
SOJA_AS_KOR_71	SRR9714269	17475403348	16.13	97.5	KOREA RESEARCH INSTITUTE OF BIOSCIENCE AND BIOTECHNOLOGY	PRJNA555366	South Korea	Asia	South Korea: Gyeongnam
SOJA_AS_KOR_72	SRR9714270	16396129640	15.04	96.2	KOREA RESEARCH INSTITUTE OF BIOSCIENCE AND BIOTECHNOLOGY	PRJNA555366	South Korea	Asia	South Korea: Gyeongnam
SOJA_AS_KOR_73	SRR9714271	16663489938	15.72	97	KOREA RESEARCH INSTITUTE OF BIOSCIENCE AND BIOTECHNOLOGY	PRJNA555366	South Korea	Asia	South Korea: Gangwon
SOJA_AS_KOR_74	SRR9714272	17565343780	16.76	97.5	KOREA RESEARCH INSTITUTE OF BIOSCIENCE AND BIOTECHNOLOGY	PRJNA555366	South Korea	Asia	South Korea: Busan
SOJA_AS_KOR_75	SRR9714273	16522663412	15.47	97.4	KOREA RESEARCH INSTITUTE OF BIOSCIENCE AND BIOTECHNOLOGY	PRJNA555366	South Korea	Asia	South Korea: Busan
SOJA_AS_KOR_76	SRR9714286	17018748242	16.19	97.6	KOREA RESEARCH INSTITUTE OF BIOSCIENCE AND BIOTECHNOLOGY	PRJNA555366	South Korea	Asia	South Korea: Jeju
SOJA_AS_KOR_77	SRR9714287	17888862186	17.09	97.6	KOREA RESEARCH INSTITUTE OF BIOSCIENCE AND BIOTECHNOLOGY	PRJNA555366	South Korea	Asia	South Korea: Jeonbuk
SOJA_AS_KOR_78	SRR9714288	17346122282	16.3	97.4	KOREA RESEARCH INSTITUTE OF BIOSCIENCE AND BIOTECHNOLOGY	PRJNA555366	South Korea	Asia	South Korea: Jeonbuk
SOJA_AS_KOR_79	SRR9714289	17268286614	15.98	97.5	KOREA RESEARCH INSTITUTE OF BIOSCIENCE AND BIOTECHNOLOGY	PRJNA555366	South Korea	Asia	South Korea: Jeonbuk
SOJA_AS_KOR_80	SRR9714290	16922929682	15.84	97.4	KOREA RESEARCH INSTITUTE OF BIOSCIENCE AND BIOTECHNOLOGY	PRJNA555366	South Korea	Asia	South Korea: Jeonnam
SOJA_AS_KOR_81	SRR9714291	17261463226	16.28	97.6	KOREA RESEARCH INSTITUTE OF BIOSCIENCE AND BIOTECHNOLOGY	PRJNA555366	South Korea	Asia	South Korea: Jeonbuk
SOJA_AS_KOR_82	SRR9714292	18360404684	17.34	97.5	KOREA RESEARCH INSTITUTE OF BIOSCIENCE AND BIOTECHNOLOGY	PRJNA555366	South Korea	Asia	South Korea: Jeonbuk
SOJA_AS_KOR_83	SRR9714293	17484633978	16.62	97.4	KOREA RESEARCH INSTITUTE OF BIOSCIENCE AND BIOTECHNOLOGY	PRJNA555366	South Korea	Asia	South Korea: Jeonbuk
SOJA_AS_KOR_84	SRR9714294	18125280772	16.61	96	KOREA RESEARCH INSTITUTE OF BIOSCIENCE AND BIOTECHNOLOGY	PRJNA555366	South Korea	Asia	South Korea: Jeonnam
SOJA_AS_KOR_85	SRR9714295	17857288992	17.45	97.6	KOREA RESEARCH INSTITUTE OF BIOSCIENCE AND BIOTECHNOLOGY	PRJNA555366	South Korea	Asia	South Korea: Jeonnam
SOJA_AS_KOR_86	SRR9714296	25542604018	22.72	97.8	KOREA RESEARCH INSTITUTE OF BIOSCIENCE AND BIOTECHNOLOGY	PRJNA555366	South Korea	Asia	South Korea: Jeonnam
SOJA_AS_KOR_87	SRR9714297	17398107958	17.08	97.3	KOREA RESEARCH INSTITUTE OF BIOSCIENCE AND BIOTECHNOLOGY	PRJNA555366	South Korea	Asia	South Korea: Jeonnam
SOJA_AS_KOR_88	SRR9714298	18100491102	17.6	97.6	KOREA RESEARCH INSTITUTE OF BIOSCIENCE AND BIOTECHNOLOGY	PRJNA555366	South Korea	Asia	South Korea: Gyeongbuk
SOJA_AS_KOR_89	SRR9714299	18712792780	17.78	97.4	KOREA RESEARCH INSTITUTE OF BIOSCIENCE AND BIOTECHNOLOGY	PRJNA555366	South Korea	Asia	South Korea: Gyeongbuk
SOJA_AS_KOR_90	SRR9714300	17353514034	16.5	97.3	KOREA RESEARCH INSTITUTE OF BIOSCIENCE AND BIOTECHNOLOGY	PRJNA555366	South Korea	Asia	South Korea: Jeonnam
SOJA_AS_KOR_91	SRR9714301	18443981372	17.61	97.5	KOREA RESEARCH INSTITUTE OF BIOSCIENCE AND BIOTECHNOLOGY	PRJNA555366	South Korea	Asia	South Korea: Jeju
SOJA_AS_KOR_92	SRR9714302	15439557324	14.37	96.6	KOREA RESEARCH INSTITUTE OF BIOSCIENCE AND BIOTECHNOLOGY	PRJNA555366	South Korea	Asia	South Korea: Jeonbuk
SOJA_AS_KOR_93	SRR9714303	17921753610	17.13	97.6	KOREA RESEARCH INSTITUTE OF BIOSCIENCE AND BIOTECHNOLOGY	PRJNA555366	South Korea	Asia	South Korea: Gyeongnam
SOJA_AS_KOR_94	SRR9714314	16618880612	15.36	97.5	KOREA RESEARCH INSTITUTE OF BIOSCIENCE AND BIOTECHNOLOGY	PRJNA555366	South Korea	Asia	South Korea: Gyeongnam
SOJA_AS_KOR_95	SRR9714315	15162876400	14.21	96.3	KOREA RESEARCH INSTITUTE OF BIOSCIENCE AND BIOTECHNOLOGY	PRJNA555366	South Korea	Asia	South Korea: Jeonnam
SOJA_AS_KOR_96	SRR9714316	18183092330	17.78	97.6	KOREA RESEARCH INSTITUTE OF BIOSCIENCE AND BIOTECHNOLOGY	PRJNA555366	South Korea	Asia	South Korea: Jeonnam
SOJA_AS_KOR_97	SRR9714326	16027306100	15.26	96.6	KOREA RESEARCH INSTITUTE OF BIOSCIENCE AND BIOTECHNOLOGY	PRJNA555366	South Korea	Asia	South Korea: Gyeongbuk
SOJA_AS_KOR_98	SRR9714344	17720663588	17.28	97.4	KOREA RESEARCH INSTITUTE OF BIOSCIENCE AND BIOTECHNOLOGY	PRJNA555366	South Korea	Asia	South Korea: Gyeongnam
SOJA_AS_KOR_99	SRR9714345	17193957468	16.23	96	KOREA RESEARCH INSTITUTE OF BIOSCIENCE AND BIOTECHNOLOGY	PRJNA555366	South Korea	Asia	South Korea: Gyeongnam
SOJA_AS_KOR_100	SRR9714347	16319359428	15.44	97.3	KOREA RESEARCH INSTITUTE OF BIOSCIENCE AND BIOTECHNOLOGY	PRJNA555366	South Korea	Asia	South Korea: Gyeongnam
SOJA_AS_KOR_101	SRR9714348	21935491254	19.76	96.2	KOREA RESEARCH INSTITUTE OF BIOSCIENCE AND BIOTECHNOLOGY	PRJNA555366	South Korea	Asia	South Korea: Gangwon
SOJA_AS_KOR_102	SRR9714349	17449599864	16.8	96.6	KOREA RESEARCH INSTITUTE OF BIOSCIENCE AND BIOTECHNOLOGY	PRJNA555366	South Korea	Asia	South Korea: Gangwon
SOJA_AS_KOR_103	SRR9714354	18952761678	18.16	96	KOREA RESEARCH INSTITUTE OF BIOSCIENCE AND BIOTECHNOLOGY	PRJNA555366	South Korea	Asia	South Korea: Jeonbuk
SOJA_AS_KOR_104	SRR9714360	18722744586	16.63	97.2	KOREA RESEARCH INSTITUTE OF BIOSCIENCE AND BIOTECHNOLOGY	PRJNA555366	South Korea	Asia	South Korea: Gyeongnam
SOJA_AS_KOR_105	SRR9714361	16369114834	15.74	95.9	KOREA RESEARCH INSTITUTE OF BIOSCIENCE AND BIOTECHNOLOGY	PRJNA555366	South Korea	Asia	South Korea: Gyeongbuk
SOJA_AS_KOR_106	SRR9714362	17580306974	16.47	97.5	KOREA RESEARCH INSTITUTE OF BIOSCIENCE AND BIOTECHNOLOGY	PRJNA555366	South Korea	Asia	South Korea: Gyeongnam
SOJA_AS_KOR_107	SRR9714363	17376793100	16.19	96.4	KOREA RESEARCH INSTITUTE OF BIOSCIENCE AND BIOTECHNOLOGY	PRJNA555366	South Korea	Asia	South Korea: Gangwon
SOJA_AS_KOR_108	SRR9714364	16287581780	15.27	97.3	KOREA RESEARCH INSTITUTE OF BIOSCIENCE AND BIOTECHNOLOGY	PRJNA555366	South Korea	Asia	South Korea: Gangwon
SOJA_AS_KOR_109	SRR9714365	17570122326	16.67	97.5	KOREA RESEARCH INSTITUTE OF BIOSCIENCE AND BIOTECHNOLOGY	PRJNA555366	South Korea	Asia	South Korea: Gyeonggi
SOJA_AS_KOR_110	SRR9714366	19208831404	18.4	96.2	KOREA RESEARCH INSTITUTE OF BIOSCIENCE AND BIOTECHNOLOGY	PRJNA555366	South Korea	Asia	South Korea: Gyeonggi
SOJA_AS_KOR_111	SRR9714367	17177005302	16.18	97.4	KOREA RESEARCH INSTITUTE OF BIOSCIENCE AND BIOTECHNOLOGY	PRJNA555366	South Korea	Asia	South Korea: Gyeonggi
SOJA_AS_KOR_112	SRR9714368	16012165028	15.03	95.8	KOREA RESEARCH INSTITUTE OF BIOSCIENCE AND BIOTECHNOLOGY	PRJNA555366	South Korea	Asia	South Korea: Gyeonggi
SOJA_AS_KOR_113	SRR9714369	18601052478	17.68	97.5	KOREA RESEARCH INSTITUTE OF BIOSCIENCE AND BIOTECHNOLOGY	PRJNA555366	South Korea	Asia	South Korea: Gyeongbuk
SOJA_AS_KOR_114	SRR9714370	17680780864	16.66	97.5	KOREA RESEARCH INSTITUTE OF BIOSCIENCE AND BIOTECHNOLOGY	PRJNA555366	South Korea	Asia	South Korea: Gangwon
SOJA_AS_KOR_115	SRR9714387	17460667862	15.79	96.7	KOREA RESEARCH INSTITUTE OF BIOSCIENCE AND BIOTECHNOLOGY	PRJNA555366	South Korea	Asia	South Korea: Gangwon
SOJA_AS_KOR_116	SRR9714391	17934368452	17.71	97.6	KOREA RESEARCH INSTITUTE OF BIOSCIENCE AND BIOTECHNOLOGY	PRJNA555366	South Korea	Asia	South Korea: Gyeongbuk
SOJA_AS_KOR_117	SRR9714392	20646234900	16.7	97.4	KOREA RESEARCH INSTITUTE OF BIOSCIENCE AND BIOTECHNOLOGY	PRJNA555366	South Korea	Asia	South Korea: Gyeongnam
SOJA_AS_KOR_118	SRR9714393	17478348150	16.48	97.5	KOREA RESEARCH INSTITUTE OF BIOSCIENCE AND BIOTECHNOLOGY	PRJNA555366	South Korea	Asia	South Korea: Gyeongnam
SOJA_AS_KOR_119	SRR9714394	17803071234	15.83	96.3	KOREA RESEARCH INSTITUTE OF BIOSCIENCE AND BIOTECHNOLOGY	PRJNA555366	South Korea	Asia	South Korea: Gyeongnam
SOJA_AS_KOR_120	SRR9714395	15795893164	14.62	96.8	KOREA RESEARCH INSTITUTE OF BIOSCIENCE AND BIOTECHNOLOGY	PRJNA555366	South Korea	Asia	South Korea: Gyeongbuk
SOJA_AS_KOR_121	SRR9714396	16371047634	14.69	96	KOREA RESEARCH INSTITUTE OF BIOSCIENCE AND BIOTECHNOLOGY	PRJNA555366	South Korea	Asia	South Korea: Gyeonggi
SOJA_AS_KOR_122	SRR9714397	16838450920	16.2	97.6	KOREA RESEARCH INSTITUTE OF BIOSCIENCE AND BIOTECHNOLOGY	PRJNA555366	South Korea	Asia	South Korea: Jeonnam
SOJA_AS_KOR_123	SRR9714398	17328761510	16.2	96.8	KOREA RESEARCH INSTITUTE OF BIOSCIENCE AND BIOTECHNOLOGY	PRJNA555366	South Korea	Asia	South Korea: Gyeongbuk
SOJA_AS_KOR_124	SRR9714399	17278571526	16.29	97.4	KOREA RESEARCH INSTITUTE OF BIOSCIENCE AND BIOTECHNOLOGY	PRJNA555366	South Korea	Asia	South Korea: Gyeongnam
SOJA_AS_KOR_125	SRR9714402	16278474366	15.49	97.1	KOREA RESEARCH INSTITUTE OF BIOSCIENCE AND BIOTECHNOLOGY	PRJNA555366	South Korea	Asia	South Korea: Gyeongnam
SOJA_AS_KOR_126	SRR9714413	20362896620	18.74	96.6	KOREA RESEARCH INSTITUTE OF BIOSCIENCE AND BIOTECHNOLOGY	PRJNA555366	South Korea	Asia	South Korea: Gyeongnam
SOJA_AS_KOR_127	SRR9714415	18057733942	17.21	97.4	KOREA RESEARCH INSTITUTE OF BIOSCIENCE AND BIOTECHNOLOGY	PRJNA555366	South Korea	Asia	South Korea: Chungnam
SOJA_AS_KOR_128	SRR9714416	17930401682	16.77	97.5	KOREA RESEARCH INSTITUTE OF BIOSCIENCE AND BIOTECHNOLOGY	PRJNA555366	South Korea	Asia	South Korea: Chungnam
SOJA_AS_KOR_129	SRR9714417	17767809110	16.78	97.5	KOREA RESEARCH INSTITUTE OF BIOSCIENCE AND BIOTECHNOLOGY	PRJNA555366	South Korea	Asia	South Korea: Chungnam
SOJA_AS_KOR_130	SRR9714418	17887992124	16.89	96.4	KOREA RESEARCH INSTITUTE OF BIOSCIENCE AND BIOTECHNOLOGY	PRJNA555366	South Korea	Asia	South Korea: Jeonnam
SOJA_AS_KOR_131	SRR9714419	18389996154	17.51	97.4	KOREA RESEARCH INSTITUTE OF BIOSCIENCE AND BIOTECHNOLOGY	PRJNA555366	South Korea	Asia	South Korea: Gangwon
SOJA_AS_KOR_132	SRR9714420	16262811740	15.47	97.4	KOREA RESEARCH INSTITUTE OF BIOSCIENCE AND BIOTECHNOLOGY	PRJNA555366	South Korea	Asia	South Korea: Gangwon
SOJA_AS_KOR_133	SRR9714421	16774328468	15.97	97.3	KOREA RESEARCH INSTITUTE OF BIOSCIENCE AND BIOTECHNOLOGY	PRJNA555366	South Korea	Asia	South Korea: Gangwon
SOJA_AS_KOR_134	SRR9714422	16448696968	15.7	97.5	KOREA RESEARCH INSTITUTE OF BIOSCIENCE AND BIOTECHNOLOGY	PRJNA555366	South Korea	Asia	South Korea: Gangwon
SOJA_AS_KOR_135	SRR9714423	18669383300	18.38	97.5	KOREA RESEARCH INSTITUTE OF BIOSCIENCE AND BIOTECHNOLOGY	PRJNA555366	South Korea	Asia	South Korea: Gangwon
SOJA_AS_KOR_136	SRR9714424	17147832102	16.12	97.5	KOREA RESEARCH INSTITUTE OF BIOSCIENCE AND BIOTECHNOLOGY	PRJNA555366	South Korea	Asia	South Korea: Gangwon
SOJA_AS_KOR_137	SRR9714425	16362685858	15.52	97.4	KOREA RESEARCH INSTITUTE OF BIOSCIENCE AND BIOTECHNOLOGY	PRJNA555366	South Korea	Asia	South Korea: Gangwon
SOJA_AS_KOR_138	SRR9714426	18100696764	17.28	97.4	KOREA RESEARCH INSTITUTE OF BIOSCIENCE AND BIOTECHNOLOGY	PRJNA555366	South Korea	Asia	South Korea: Gangwon
SOJA_AS_KOR_139	SRR9714427	16936013228	15.94	97.2	KOREA RESEARCH INSTITUTE OF BIOSCIENCE AND BIOTECHNOLOGY	PRJNA555366	South Korea	Asia	South Korea: Gangwon
SOJA_AS_KOR_140	SRR9714428	18345999888	17.46	97.4	KOREA RESEARCH INSTITUTE OF BIOSCIENCE AND BIOTECHNOLOGY	PRJNA555366	South Korea	Asia	South Korea: Gangwon
SOJA_AS_KOR_141	SRR9714429	16624197624	15.51	95.9	KOREA RESEARCH INSTITUTE OF BIOSCIENCE AND BIOTECHNOLOGY	PRJNA555366	South Korea	Asia	South Korea: Chungnam
SOJA_AS_KOR_142	SRR9714430	17127112788	16.03	97.5	KOREA RESEARCH INSTITUTE OF BIOSCIENCE AND BIOTECHNOLOGY	PRJNA555366	South Korea	Asia	South Korea: Chungnam
SOJA_AS_KOR_143	SRR9714434	16690603800	14.96	96.4	KOREA RESEARCH INSTITUTE OF BIOSCIENCE AND BIOTECHNOLOGY	PRJNA555366	South Korea	Asia	South Korea: Gyeonggi
SOJA_AS_KOR_144	SRR9714435	17470715100	16.6	97.6	KOREA RESEARCH INSTITUTE OF BIOSCIENCE AND BIOTECHNOLOGY	PRJNA555366	South Korea	Asia	South Korea: Gyeonggi
SOJA_AS_KOR_145	SRR9714436	16640798564	15.68	97.5	KOREA RESEARCH INSTITUTE OF BIOSCIENCE AND BIOTECHNOLOGY	PRJNA555366	South Korea	Asia	South Korea: Gyeonggi
SOJA_AS_KOR_146	SRR9714437	18969708408	17.93	97.5	KOREA RESEARCH INSTITUTE OF BIOSCIENCE AND BIOTECHNOLOGY	PRJNA555366	South Korea	Asia	South Korea: Gyeongbuk
SOJA_AS_KOR_147	SRR9714438	17338506446	16.36	97.6	KOREA RESEARCH INSTITUTE OF BIOSCIENCE AND BIOTECHNOLOGY	PRJNA555366	South Korea	Asia	South Korea: Gyeonggi
SOJA_AS_KOR_148	SRR9714455	18936024188	18.97	97.7	KOREA RESEARCH INSTITUTE OF BIOSCIENCE AND BIOTECHNOLOGY	PRJNA555366	South Korea	Asia	South Korea: Gyeongbuk
SOJA_AS_KOR_149	SRR9714456	24261941644	24.92	97.7	KOREA RESEARCH INSTITUTE OF BIOSCIENCE AND BIOTECHNOLOGY	PRJNA555366	South Korea	Asia	South Korea: Gyeonggi
SOJA_AS_KOR_150	SRR9714457	20060600608	20.25	97.5	KOREA RESEARCH INSTITUTE OF BIOSCIENCE AND BIOTECHNOLOGY	PRJNA555366	South Korea	Asia	South Korea: Jeonbuk
SOJA_AS_KOR_151	SRR9714458	21314125546	21.58	97.6	KOREA RESEARCH INSTITUTE OF BIOSCIENCE AND BIOTECHNOLOGY	PRJNA555366	South Korea	Asia	South Korea: Chungbuk
SOJA_AS_KOR_152	SRR9714463	17111146954	16.19	97.6	KOREA RESEARCH INSTITUTE OF BIOSCIENCE AND BIOTECHNOLOGY	PRJNA555366	South Korea	Asia	South Korea: Gyeongnam
SOJA_AS_KOR_153	SRR9714464	16807596486	16.01	97.5	KOREA RESEARCH INSTITUTE OF BIOSCIENCE AND BIOTECHNOLOGY	PRJNA555366	South Korea	Asia	South Korea: Gyeongnam
SOJA_AS_KOR_154	SRR9714465	17817194868	16.61	97.4	KOREA RESEARCH INSTITUTE OF BIOSCIENCE AND BIOTECHNOLOGY	PRJNA555366	South Korea	Asia	South Korea: Gyeongnam
SOJA_AS_KOR_155	SRR9714480	19275109230	18.37	97.6	KOREA RESEARCH INSTITUTE OF BIOSCIENCE AND BIOTECHNOLOGY	PRJNA555366	South Korea	Asia	South Korea: Gangwon
SOJA_AS_KOR_156	SRR9714481	17039595000	16.35	95.9	KOREA RESEARCH INSTITUTE OF BIOSCIENCE AND BIOTECHNOLOGY	PRJNA555366	South Korea	Asia	South Korea: Jeonnam
SOJA_AS_KOR_157	SRR9714483	20404668958	19.42	96.2	KOREA RESEARCH INSTITUTE OF BIOSCIENCE AND BIOTECHNOLOGY	PRJNA555366	South Korea	Asia	South Korea: Jeonnam
SOJA_AS_KOR_158	SRR9714484	18404804724	16.58	96.4	KOREA RESEARCH INSTITUTE OF BIOSCIENCE AND BIOTECHNOLOGY	PRJNA555366	South Korea	Asia	South Korea: Jeonbuk
SOJA_AS_KOR_159	SRR9714485	16856888926	15.66	97.4	KOREA RESEARCH INSTITUTE OF BIOSCIENCE AND BIOTECHNOLOGY	PRJNA555366	South Korea	Asia	South Korea: Jeonbuk
SOJA_AS_KOR_160	SRR9714486	16678384276	15.61	96.1	KOREA RESEARCH INSTITUTE OF BIOSCIENCE AND BIOTECHNOLOGY	PRJNA555366	South Korea	Asia	South Korea: Jeonbuk
SOJA_AS_KOR_161	SRR9714487	16669185356	15.53	97.5	KOREA RESEARCH INSTITUTE OF BIOSCIENCE AND BIOTECHNOLOGY	PRJNA555366	South Korea	Asia	South Korea: Chungnam
SOJA_AS_KOR_162	SRR9714488	18406939864	18.05	97.6	KOREA RESEARCH INSTITUTE OF BIOSCIENCE AND BIOTECHNOLOGY	PRJNA555366	South Korea	Asia	South Korea: Chungnam
SOJA_AS_KOR_163	SRR9714490	18224995736	17.34	97.4	KOREA RESEARCH INSTITUTE OF BIOSCIENCE AND BIOTECHNOLOGY	PRJNA555366	South Korea	Asia	South Korea: Gangwon
SOJA_AS_KOR_164	SRR9714491	17045195288	16.19	97.4	KOREA RESEARCH INSTITUTE OF BIOSCIENCE AND BIOTECHNOLOGY	PRJNA555366	South Korea	Asia	South Korea: Jeonnam
SOJA_AS_KOR_165	SRR9714529	16101188890	15.12	97.3	KOREA RESEARCH INSTITUTE OF BIOSCIENCE AND BIOTECHNOLOGY	PRJNA555366	South Korea	Asia	South Korea: Gangwon
SOJA_AS_KOR_166	SRR9714532	32113578606	20.32	97.7	KOREA RESEARCH INSTITUTE OF BIOSCIENCE AND BIOTECHNOLOGY	PRJNA555366	South Korea	Asia	South Korea: Gangwon
SOJA_AS_KOR_167	SRR9714541	16179019424	15.24	96.9	KOREA RESEARCH INSTITUTE OF BIOSCIENCE AND BIOTECHNOLOGY	PRJNA555366	South Korea	Asia	South Korea: Gangwon
SOJA_AS_KOR_168	SRR9714542	16258114432	15.18	97.3	KOREA RESEARCH INSTITUTE OF BIOSCIENCE AND BIOTECHNOLOGY	PRJNA555366	South Korea	Asia	South Korea: Gangwon
SOJA_AS_KOR_169	SRR9714557	17543788832	16.71	96.4	KOREA RESEARCH INSTITUTE OF BIOSCIENCE AND BIOTECHNOLOGY	PRJNA555366	South Korea	Asia	South Korea: Gyeongbuk
SOJA_AS_KOR_170	SRR9714558	19085154250	18.85	98.2	KOREA RESEARCH INSTITUTE OF BIOSCIENCE AND BIOTECHNOLOGY	PRJNA555366	South Korea	Asia	South Korea: Gyeongbuk
SOJA_AS_KOR_171	SRR9714559	20834212800	16.95	98.4	KOREA RESEARCH INSTITUTE OF BIOSCIENCE AND BIOTECHNOLOGY	PRJNA555366	South Korea	Asia	South Korea: Chungbuk
SOJA_AS_KOR_172	SRR9714560	22179198600	17.85	98	KOREA RESEARCH INSTITUTE OF BIOSCIENCE AND BIOTECHNOLOGY	PRJNA555366	South Korea	Asia	South Korea: Gyeonggi
SOJA_AS_KOR_173	SRR9714561	18671948790	17.69	96.7	KOREA RESEARCH INSTITUTE OF BIOSCIENCE AND BIOTECHNOLOGY	PRJNA555366	South Korea	Asia	South Korea: Gyeonggi
SOJA_AS_KOR_174	SRR9714562	18088876484	17.04	97.5	KOREA RESEARCH INSTITUTE OF BIOSCIENCE AND BIOTECHNOLOGY	PRJNA555366	South Korea	Asia	South Korea: Gyeongbuk
SOJA_AS_KOR_175	SRR9714563	18191227766	18.3	97.7	KOREA RESEARCH INSTITUTE OF BIOSCIENCE AND BIOTECHNOLOGY	PRJNA555366	South Korea	Asia	South Korea: Jeonnam
SOJA_AS_KOR_176	SRR9714564	16184737190	15.34	97.5	KOREA RESEARCH INSTITUTE OF BIOSCIENCE AND BIOTECHNOLOGY	PRJNA555366	South Korea	Asia	South Korea: Jeonbuk
SOJA_AS_KOR_177	SRR9714565	15550412464	14.89	96.7	KOREA RESEARCH INSTITUTE OF BIOSCIENCE AND BIOTECHNOLOGY	PRJNA555366	South Korea	Asia	South Korea: Gyeonggi
SOJA_AS_KOR_178	SRR9714566	17241103292	16.47	97.6	KOREA RESEARCH INSTITUTE OF BIOSCIENCE AND BIOTECHNOLOGY	PRJNA555366	South Korea	Asia	South Korea: Gyeongnam
SOJA_AS_KOR_179	SRR9714577	16160344650	15.19	97.4	KOREA RESEARCH INSTITUTE OF BIOSCIENCE AND BIOTECHNOLOGY	PRJNA555366	South Korea	Asia	South Korea: Jeonnam
SOJA_AS_KOR_180	SRR9714578	16955119560	15.91	97.4	KOREA RESEARCH INSTITUTE OF BIOSCIENCE AND BIOTECHNOLOGY	PRJNA555366	South Korea	Asia	South Korea: Jeonnam
SOJA_AS_KOR_181	SRR9714579	21477609726	19.1	96.6	KOREA RESEARCH INSTITUTE OF BIOSCIENCE AND BIOTECHNOLOGY	PRJNA555366	South Korea	Asia	South Korea: Jeonbuk
SOJA_AS_KOR_182	SRR9714580	17018663380	15.56	97.6	KOREA RESEARCH INSTITUTE OF BIOSCIENCE AND BIOTECHNOLOGY	PRJNA555366	South Korea	Asia	South Korea: Gyeongnam
SOJA_AS_KOR_183	SRR9714581	18028026806	17.25	97.5	KOREA RESEARCH INSTITUTE OF BIOSCIENCE AND BIOTECHNOLOGY	PRJNA555366	South Korea	Asia	South Korea: Chungnam
SOJA_AS_KOR_184	SRR9714582	16828708702	15.78	97.4	KOREA RESEARCH INSTITUTE OF BIOSCIENCE AND BIOTECHNOLOGY	PRJNA555366	South Korea	Asia	South Korea: Jeonbuk
SOJA_AS_KOR_185	SRR9714583	17237241618	15.18	95.8	KOREA RESEARCH INSTITUTE OF BIOSCIENCE AND BIOTECHNOLOGY	PRJNA555366	South Korea	Asia	South Korea: Gyeongbuk
SOJA_AS_KOR_186	SRR9714584	16106113906	14.99	97.5	KOREA RESEARCH INSTITUTE OF BIOSCIENCE AND BIOTECHNOLOGY	PRJNA555366	South Korea	Asia	South Korea: Chungnam
SOJA_AS_KOR_187	SRR9714585	18374110350	15.78	95.9	KOREA RESEARCH INSTITUTE OF BIOSCIENCE AND BIOTECHNOLOGY	PRJNA555366	South Korea	Asia	South Korea: Chungnam
SOJA_AS_KOR_188	SRR9714586	17014468902	15.95	97	KOREA RESEARCH INSTITUTE OF BIOSCIENCE AND BIOTECHNOLOGY	PRJNA555366	South Korea	Asia	South Korea: Chungnam
SOJA_AS_KOR_189	SRR9714587	17288145832	16.42	96.7	KOREA RESEARCH INSTITUTE OF BIOSCIENCE AND BIOTECHNOLOGY	PRJNA555366	South Korea	Asia	South Korea: Gangwon
SOJA_AS_KOR_190	SRR9714588	16960799576	16.22	96.8	KOREA RESEARCH INSTITUTE OF BIOSCIENCE AND BIOTECHNOLOGY	PRJNA555366	South Korea	Asia	South Korea: Gangwon
SOJA_AS_KOR_191	SRR9714589	15153457624	14.51	95.5	KOREA RESEARCH INSTITUTE OF BIOSCIENCE AND BIOTECHNOLOGY	PRJNA555366	South Korea	Asia	South Korea: Gyeongbuk
SOJA_AS_KOR_192	SRR9714590	17729446654	16.15	96	KOREA RESEARCH INSTITUTE OF BIOSCIENCE AND BIOTECHNOLOGY	PRJNA555366	South Korea	Asia	South Korea: Gyeongbuk
SOJA_AS_KOR_193	SRR9714591	17181917030	16.37	95.9	KOREA RESEARCH INSTITUTE OF BIOSCIENCE AND BIOTECHNOLOGY	PRJNA555366	South Korea	Asia	South Korea: Gangwon
SOJA_AS_KOR_194	SRR9714592	16288878568	15.45	97.4	KOREA RESEARCH INSTITUTE OF BIOSCIENCE AND BIOTECHNOLOGY	PRJNA555366	South Korea	Asia	South Korea: Gyeongbuk
SOJA_AS_KOR_195	SRR9714608	20633908800	16.54	97.3	KOREA RESEARCH INSTITUTE OF BIOSCIENCE AND BIOTECHNOLOGY	PRJNA555366	South Korea	Asia	South Korea: Chungnam
SOJA_AS_KOR_196	SRR9714609	16436229502	15.58	97.3	KOREA RESEARCH INSTITUTE OF BIOSCIENCE AND BIOTECHNOLOGY	PRJNA555366	South Korea	Asia	South Korea: Chungbuk
SOJA_AS_KOR_197	SRR9714610	18092416830	17.23	97.4	KOREA RESEARCH INSTITUTE OF BIOSCIENCE AND BIOTECHNOLOGY	PRJNA555366	South Korea	Asia	South Korea: Chungbuk
SOJA_AS_KOR_198	SRR9714611	16905645920	16.01	97.3	KOREA RESEARCH INSTITUTE OF BIOSCIENCE AND BIOTECHNOLOGY	PRJNA555366	South Korea	Asia	South Korea: Gangwon
SOJA_AS_KOR_199	SRR9714612	17535376924	16.76	97.5	KOREA RESEARCH INSTITUTE OF BIOSCIENCE AND BIOTECHNOLOGY	PRJNA555366	South Korea	Asia	South Korea: Chungbuk
SOJA_AS_KOR_200	SRR9714613	16066573348	15.34	97.3	KOREA RESEARCH INSTITUTE OF BIOSCIENCE AND BIOTECHNOLOGY	PRJNA555366	South Korea	Asia	South Korea: Chungbuk
SOJA_AS_KOR_201	SRR9714614	16153542704	15.31	97.4	KOREA RESEARCH INSTITUTE OF BIOSCIENCE AND BIOTECHNOLOGY	PRJNA555366	South Korea	Asia	South Korea: Chungbuk
SOJA_AS_KOR_202	SRR9714615	17842837990	17.21	97.5	KOREA RESEARCH INSTITUTE OF BIOSCIENCE AND BIOTECHNOLOGY	PRJNA555366	South Korea	Asia	South Korea: Chungbuk
SOJA_AS_KOR_203	SRR9714616	17450634516	16.68	97.5	KOREA RESEARCH INSTITUTE OF BIOSCIENCE AND BIOTECHNOLOGY	PRJNA555366	South Korea	Asia	South Korea: Chungbuk
SOJA_AS_KOR_204	SRR9714617	15790945498	15.08	96	KOREA RESEARCH INSTITUTE OF BIOSCIENCE AND BIOTECHNOLOGY	PRJNA555366	South Korea	Asia	South Korea: Chungbuk
SOJA_AS_KOR_205	SRR9714618	18564034828	17.62	96.4	KOREA RESEARCH INSTITUTE OF BIOSCIENCE AND BIOTECHNOLOGY	PRJNA555366	South Korea	Asia	South Korea: Gyeongnam
SOJA_AS_KOR_206	SRR9714619	15207436500	14.53	95.6	KOREA RESEARCH INSTITUTE OF BIOSCIENCE AND BIOTECHNOLOGY	PRJNA555366	South Korea	Asia	South Korea: Gyeonggi
SOJA_AS_KOR_207	SRR9714620	20260122698	19.23	97.6	KOREA RESEARCH INSTITUTE OF BIOSCIENCE AND BIOTECHNOLOGY	PRJNA555366	South Korea	Asia	South Korea: Gyeongnam
SOJA_AS_KOR_208	SRR9714621	18375498644	17.9	97.9	KOREA RESEARCH INSTITUTE OF BIOSCIENCE AND BIOTECHNOLOGY	PRJNA555366	South Korea	Asia	South Korea: Chungbuk
SOJA_AS_KOR_209	SRR9714624	16402001728	15.41	95.9	KOREA RESEARCH INSTITUTE OF BIOSCIENCE AND BIOTECHNOLOGY	PRJNA555366	South Korea	Asia	South Korea: Gangwon
SOJA_AS_KOR_210	SRR9714625	16145513430	15.28	97.5	KOREA RESEARCH INSTITUTE OF BIOSCIENCE AND BIOTECHNOLOGY	PRJNA555366	South Korea	Asia	South Korea: Gyeongbuk
SOJA_AS_KOR_211	SRR9714626	18959158944	18.02	96.9	KOREA RESEARCH INSTITUTE OF BIOSCIENCE AND BIOTECHNOLOGY	PRJNA555366	South Korea	Asia	South Korea: Jeonbuk
SOJA_AS_KOR_212	SRR9714627	23686095075	22.76	97.9	KOREA RESEARCH INSTITUTE OF BIOSCIENCE AND BIOTECHNOLOGY	PRJNA555366	South Korea	Asia	South Korea: Chungnam
SOJA_AS_KOR_213	SRR9714628	22301600382	20.96	97.5	KOREA RESEARCH INSTITUTE OF BIOSCIENCE AND BIOTECHNOLOGY	PRJNA555366	South Korea	Asia	South Korea: Gyeonggi
SOJA_AS_KOR_214	SRR9714629	17903334932	16.9	98.1	KOREA RESEARCH INSTITUTE OF BIOSCIENCE AND BIOTECHNOLOGY	PRJNA555366	South Korea	Asia	South Korea: Chungbuk
SOJA_AS_KOR_215	SRR9714630	17607552206	16.67	98.5	KOREA RESEARCH INSTITUTE OF BIOSCIENCE AND BIOTECHNOLOGY	PRJNA555366	South Korea	Asia	South Korea: Gyeonggi
SOJA_AS_KOR_216	SRR9714631	17360194576	16.45	98.7	KOREA RESEARCH INSTITUTE OF BIOSCIENCE AND BIOTECHNOLOGY	PRJNA555366	South Korea	Asia	South Korea: Jeonbuk
SOJA_AS_KOR_217	SRR9714632	16183887900	11.65	97.9	KOREA RESEARCH INSTITUTE OF BIOSCIENCE AND BIOTECHNOLOGY	PRJNA555366	South Korea	Asia	South Korea: Jeonbuk
SOJA_AS_KOR_218	SRR9714667	17113509500	16.32	97.4	KOREA RESEARCH INSTITUTE OF BIOSCIENCE AND BIOTECHNOLOGY	PRJNA555366	South Korea	Asia	South Korea: Gyeongbuk
SOJA_AS_KOR_219	SRR9714668	16386985684	15.29	97.3	KOREA RESEARCH INSTITUTE OF BIOSCIENCE AND BIOTECHNOLOGY	PRJNA555366	South Korea	Asia	South Korea: Chungbuk
SOJA_AS_KOR_220	SRR9714669	16340722606	15.08	97.4	KOREA RESEARCH INSTITUTE OF BIOSCIENCE AND BIOTECHNOLOGY	PRJNA555366	South Korea	Asia	South Korea: Gangwon
SOJA_AS_KOR_221	SRR9714670	17066819394	15.83	97.4	KOREA RESEARCH INSTITUTE OF BIOSCIENCE AND BIOTECHNOLOGY	PRJNA555366	South Korea	Asia	South Korea: Gyeongbuk
SOJA_AS_KOR_222	SRR9714673	16576531756	15.6	97.6	KOREA RESEARCH INSTITUTE OF BIOSCIENCE AND BIOTECHNOLOGY	PRJNA555366	South Korea	Asia	South Korea: Jeonnam
SOJA_AS_KOR_223	SRR9714674	18177773204	17.9	97.7	KOREA RESEARCH INSTITUTE OF BIOSCIENCE AND BIOTECHNOLOGY	PRJNA555366	South Korea	Asia	South Korea: Gyeongnam
SOJA_AS_KOR_224	SRR9714675	16278295884	15.25	97.2	KOREA RESEARCH INSTITUTE OF BIOSCIENCE AND BIOTECHNOLOGY	PRJNA555366	South Korea	Asia	South Korea: Ulsan
SOJA_AS_KOR_225	SRR9714676	20835278678	19.52	97.6	KOREA RESEARCH INSTITUTE OF BIOSCIENCE AND BIOTECHNOLOGY	PRJNA555366	South Korea	Asia	South Korea: Chungnam
SOJA_AS_KOR_226	SRR9714677	17281487638	16.38	97.3	KOREA RESEARCH INSTITUTE OF BIOSCIENCE AND BIOTECHNOLOGY	PRJNA555366	South Korea	Asia	South Korea: Gyeongbuk
SOJA_AS_KOR_227	SRR9714678	19100472596	18.53	97.6	KOREA RESEARCH INSTITUTE OF BIOSCIENCE AND BIOTECHNOLOGY	PRJNA555366	South Korea	Asia	South Korea: Chungnam
SOJA_AS_KOR_228	SRR9714679	16551334386	15.45	97.4	KOREA RESEARCH INSTITUTE OF BIOSCIENCE AND BIOTECHNOLOGY	PRJNA555366	South Korea	Asia	South Korea: Jeonnam
SOJA_AS_KOR_229	SRR9714680	18789617352	16.5	96.4	KOREA RESEARCH INSTITUTE OF BIOSCIENCE AND BIOTECHNOLOGY	PRJNA555366	South Korea	Asia	South Korea: Jeonnam
SOJA_AS_KOR_230	SRR9714681	16240562796	15.09	97.5	KOREA RESEARCH INSTITUTE OF BIOSCIENCE AND BIOTECHNOLOGY	PRJNA555366	South Korea	Asia	South Korea: Jeonnam
SOJA_AS_KOR_231	SRR9714682	16733383006	15.93	97.5	KOREA RESEARCH INSTITUTE OF BIOSCIENCE AND BIOTECHNOLOGY	PRJNA555366	South Korea	Asia	South Korea: Jeonbuk
SOJA_AS_KOR_232	SRR9714683	19501613760	18.73	96	KOREA RESEARCH INSTITUTE OF BIOSCIENCE AND BIOTECHNOLOGY	PRJNA555366	South Korea	Asia	South Korea: Jeonbuk
SOJA_AS_KOR_233	SRR9714684	16303611034	15.34	97.5	KOREA RESEARCH INSTITUTE OF BIOSCIENCE AND BIOTECHNOLOGY	PRJNA555366	South Korea	Asia	South Korea: Jeonbuk
SOJA_AS_KOR_234	SRR9714685	16210717042	15.24	97.3	KOREA RESEARCH INSTITUTE OF BIOSCIENCE AND BIOTECHNOLOGY	PRJNA555366	South Korea	Asia	South Korea: Jeonbuk
SOJA_AS_KOR_235	SRR9714686	17331258748	16.27	97.6	KOREA RESEARCH INSTITUTE OF BIOSCIENCE AND BIOTECHNOLOGY	PRJNA555366	South Korea	Asia	South Korea: Jeonbuk
SOJA_AS_KOR_236	SRR9714687	19170912586	17.96	97.7	KOREA RESEARCH INSTITUTE OF BIOSCIENCE AND BIOTECHNOLOGY	PRJNA555366	South Korea	Asia	South Korea: Jeonbuk
SOJA_AS_KOR_237	SRR9714688	19824744700	18.59	96.3	KOREA RESEARCH INSTITUTE OF BIOSCIENCE AND BIOTECHNOLOGY	PRJNA555366	South Korea	Asia	South Korea: Jeonbuk
SOJA_AS_KOR_238	SRR9714689	16530510278	15.37	96	KOREA RESEARCH INSTITUTE OF BIOSCIENCE AND BIOTECHNOLOGY	PRJNA555366	South Korea	Asia	South Korea: Jeonbuk
SOJA_AS_KOR_239	SRR9714690	15212512214	14.41	95.7	KOREA RESEARCH INSTITUTE OF BIOSCIENCE AND BIOTECHNOLOGY	PRJNA555366	South Korea	Asia	South Korea: Gyeonggi
SOJA_AS_KOR_240	SRR9714691	17425578784	16.43	97.5	KOREA RESEARCH INSTITUTE OF BIOSCIENCE AND BIOTECHNOLOGY	PRJNA555366	South Korea	Asia	South Korea: Jeonbuk
SOJA_AS_KOR_241	SRR9714692	17972677152	17.02	97.4	KOREA RESEARCH INSTITUTE OF BIOSCIENCE AND BIOTECHNOLOGY	PRJNA555366	South Korea	Asia	South Korea: Jeonbuk
SOJA_AS_KOR_242	SRR9714693	17623755412	16.71	97.6	KOREA RESEARCH INSTITUTE OF BIOSCIENCE AND BIOTECHNOLOGY	PRJNA555366	South Korea	Asia	South Korea: Chungbuk
SOJA_AS_KOR_243	SRR9714694	18583809486	18.3	97.5	KOREA RESEARCH INSTITUTE OF BIOSCIENCE AND BIOTECHNOLOGY	PRJNA555366	South Korea	Asia	South Korea: Chungbuk
SOJA_AS_KOR_244	SRR9714707	17647531268	16.83	95.9	KOREA RESEARCH INSTITUTE OF BIOSCIENCE AND BIOTECHNOLOGY	PRJNA555366	South Korea	Asia	South Korea: Gyeongbuk
SOJA_AS_KOR_245	SRR9714709	18333129554	17.67	97.6	KOREA RESEARCH INSTITUTE OF BIOSCIENCE AND BIOTECHNOLOGY	PRJNA555366	South Korea	Asia	South Korea: Gyeongbuk
SOJA_AS_KOR_246	SRR9714721	16395467052	15.65	97.6	KOREA RESEARCH INSTITUTE OF BIOSCIENCE AND BIOTECHNOLOGY	PRJNA555366	South Korea	Asia	South Korea: Chungbuk
SOJA_AS_KOR_247	SRR9714725	17971744274	17.11	97.5	KOREA RESEARCH INSTITUTE OF BIOSCIENCE AND BIOTECHNOLOGY	PRJNA555366	South Korea	Asia	South Korea: Gangwon
SOJA_AS_KOR_248	SRR9714729	17612203006	16.68	98.1	KOREA RESEARCH INSTITUTE OF BIOSCIENCE AND BIOTECHNOLOGY	PRJNA555366	South Korea	Asia	South Korea: Chungnam
SOJA_AS_KOR_249	SRR9714731	26448974700	22.76	99	KOREA RESEARCH INSTITUTE OF BIOSCIENCE AND BIOTECHNOLOGY	PRJNA555366	South Korea	Asia	South Korea: Gyeongbuk
SOJA_AS_KOR_250	SRR9714732	17097948648	16.32	97.5	KOREA RESEARCH INSTITUTE OF BIOSCIENCE AND BIOTECHNOLOGY	PRJNA555366	South Korea	Asia	South Korea: Jeju
SOJA_AS_KOR_251	SRR9714733	18269523220	17.59	97.5	KOREA RESEARCH INSTITUTE OF BIOSCIENCE AND BIOTECHNOLOGY	PRJNA555366	South Korea	Asia	South Korea: Jeju
SOJA_AS_KOR_252	SRR9714735	18351489946	17.47	97.6	KOREA RESEARCH INSTITUTE OF BIOSCIENCE AND BIOTECHNOLOGY	PRJNA555366	South Korea	Asia	South Korea: Gyeongnam
SOJA_AS_KOR_253	SRR9714736	16484295218	15.6	96.3	KOREA RESEARCH INSTITUTE OF BIOSCIENCE AND BIOTECHNOLOGY	PRJNA555366	South Korea	Asia	South Korea: Jeju
SOJA_AS_KOR_254	SRR9714737	16038880854	15.21	97.4	KOREA RESEARCH INSTITUTE OF BIOSCIENCE AND BIOTECHNOLOGY	PRJNA555366	South Korea	Asia	South Korea: Jeju
SOJA_AS_KOR_255	SRR9714738	16851100190	16.03	96	KOREA RESEARCH INSTITUTE OF BIOSCIENCE AND BIOTECHNOLOGY	PRJNA555366	South Korea	Asia	South Korea: Jeju
SOJA_AS_KOR_256	SRR9714739	16804578902	15.97	97.6	KOREA RESEARCH INSTITUTE OF BIOSCIENCE AND BIOTECHNOLOGY	PRJNA555366	South Korea	Asia	South Korea: Jeju
SOJA_AS_KOR_257	SRR9714741	17977314966	16.99	97.6	KOREA RESEARCH INSTITUTE OF BIOSCIENCE AND BIOTECHNOLOGY	PRJNA555366	South Korea	Asia	South Korea: Jeju
SOJA_AS_KOR_258	SRR9714742	16886749176	16.18	97.6	KOREA RESEARCH INSTITUTE OF BIOSCIENCE AND BIOTECHNOLOGY	PRJNA555366	South Korea	Asia	South Korea: Jeju
SOJA_AS_KOR_259	SRR9714754	18007500470	17.14	97.6	KOREA RESEARCH INSTITUTE OF BIOSCIENCE AND BIOTECHNOLOGY	PRJNA555366	South Korea	Asia	South Korea: Jeonnam
SOJA_AS_KOR_260	SRR9714755	18551789936	17.79	97.6	KOREA RESEARCH INSTITUTE OF BIOSCIENCE AND BIOTECHNOLOGY	PRJNA555366	South Korea	Asia	South Korea: Gyeonggi
SOJA_AS_KOR_261	SRR9714756	18699009802	17.77	97.6	KOREA RESEARCH INSTITUTE OF BIOSCIENCE AND BIOTECHNOLOGY	PRJNA555366	South Korea	Asia	South Korea: Gyeonggi
SOJA_AS_KOR_262	SRR9714762	17107382826	16.3	97.6	KOREA RESEARCH INSTITUTE OF BIOSCIENCE AND BIOTECHNOLOGY	PRJNA555366	South Korea	Asia	South Korea: Gyeongnam
SOJA_AS_KOR_263	SRR9714765	18681027670	18.89	97.6	KOREA RESEARCH INSTITUTE OF BIOSCIENCE AND BIOTECHNOLOGY	PRJNA555366	South Korea	Asia	South Korea: Gyeongnam
SOJA_AS_KOR_264	SRR9714767	19451864114	16.91	97.6	KOREA RESEARCH INSTITUTE OF BIOSCIENCE AND BIOTECHNOLOGY	PRJNA555366	South Korea	Asia	South Korea: Jeju
SOJA_AS_KOR_265	SRR9714771	20595528126	19.24	96.7	KOREA RESEARCH INSTITUTE OF BIOSCIENCE AND BIOTECHNOLOGY	PRJNA555366	South Korea	Asia	South Korea: Gyeonggi
SOJA_AS_KOR_266	SRR9714772	16258055542	15.3	97.4	KOREA RESEARCH INSTITUTE OF BIOSCIENCE AND BIOTECHNOLOGY	PRJNA555366	South Korea	Asia	South Korea: Gyeongbuk
SOJA_AS_KOR_267	SRR9714773	17851875038	16.98	97.4	KOREA RESEARCH INSTITUTE OF BIOSCIENCE AND BIOTECHNOLOGY	PRJNA555366	South Korea	Asia	South Korea: Gyeongnam
SOJA_AS_KOR_268	SRR9714774	17058472416	16.01	97.6	KOREA RESEARCH INSTITUTE OF BIOSCIENCE AND BIOTECHNOLOGY	PRJNA555366	South Korea	Asia	South Korea: Gyeongbuk
SOJA_AS_KOR_269	SRR9714777	17104391818	15.98	97.5	KOREA RESEARCH INSTITUTE OF BIOSCIENCE AND BIOTECHNOLOGY	PRJNA555366	South Korea	Asia	South Korea: Gyeonggi
SOJA_AS_KOR_270	SRR9714778	17977099036	16.64	95.9	KOREA RESEARCH INSTITUTE OF BIOSCIENCE AND BIOTECHNOLOGY	PRJNA555366	South Korea	Asia	South Korea: Gyeonggi
SOJA_AS_KOR_271	SRR9714781	18891707546	18.05	97.5	KOREA RESEARCH INSTITUTE OF BIOSCIENCE AND BIOTECHNOLOGY	PRJNA555366	South Korea	Asia	South Korea: Gangwon
SOJA_AS_KOR_272	SRR9714806	21264416400	16.8	97.7	KOREA RESEARCH INSTITUTE OF BIOSCIENCE AND BIOTECHNOLOGY	PRJNA555366	South Korea	Asia	South Korea: Gyeonggi
SOJA_AS_KOR_273	SRR9714807	18709326726	17.97	98.2	KOREA RESEARCH INSTITUTE OF BIOSCIENCE AND BIOTECHNOLOGY	PRJNA555366	South Korea	Asia	South Korea: Gyeongnam
SOJA_AS_KOR_274	SRR9714808	29789853600	24.3	98.8	KOREA RESEARCH INSTITUTE OF BIOSCIENCE AND BIOTECHNOLOGY	PRJNA555366	South Korea	Asia	South Korea: Gangwon
SOJA_AS_KOR_275	SRR9714809	17056326102	16.08	96.7	KOREA RESEARCH INSTITUTE OF BIOSCIENCE AND BIOTECHNOLOGY	PRJNA555366	South Korea	Asia	South Korea: Gangwon
SOJA_AS_KOR_276	SRR9714810	19357540130	18.19	98.3	KOREA RESEARCH INSTITUTE OF BIOSCIENCE AND BIOTECHNOLOGY	PRJNA555366	South Korea	Asia	South Korea: Gangwon
SOJA_AS_KOR_277	SRR9714811	16453871738	15.24	97.2	KOREA RESEARCH INSTITUTE OF BIOSCIENCE AND BIOTECHNOLOGY	PRJNA555366	South Korea	Asia	South Korea: Gangwon
SOJA_AS_KOR_278	SRR9714812	21513140932	20.72	98.3	KOREA RESEARCH INSTITUTE OF BIOSCIENCE AND BIOTECHNOLOGY	PRJNA555366	South Korea	Asia	South Korea: Gangwon
SOJA_AS_KOR_279	SRR9714813	16890854564	15.51	97.7	KOREA RESEARCH INSTITUTE OF BIOSCIENCE AND BIOTECHNOLOGY	PRJNA555366	South Korea	Asia	South Korea: Gyeonggi
SOJA_AS_KOR_280	SRR9714814	24964923300	20.9	98	KOREA RESEARCH INSTITUTE OF BIOSCIENCE AND BIOTECHNOLOGY	PRJNA555366	South Korea	Asia	South Korea: Gangwon
SOJA_AS_KOR_281	SRR9714815	17687391946	17.01	98.7	KOREA RESEARCH INSTITUTE OF BIOSCIENCE AND BIOTECHNOLOGY	PRJNA555366	South Korea	Asia	South Korea: Gyeongnam
SOJA_AS_KOR_282	SRR9714816	16982926814	16.37	96.5	KOREA RESEARCH INSTITUTE OF BIOSCIENCE AND BIOTECHNOLOGY	PRJNA555366	South Korea	Asia	South Korea: Chungbuk
SOJA_AS_KOR_283	SRR9714817	16592216428	15.98	97.5	KOREA RESEARCH INSTITUTE OF BIOSCIENCE AND BIOTECHNOLOGY	PRJNA555366	South Korea	Asia	South Korea: Chungbuk
SOJA_AS_KOR_284	SRR9714818	16756279438	15.69	97.4	KOREA RESEARCH INSTITUTE OF BIOSCIENCE AND BIOTECHNOLOGY	PRJNA555366	South Korea	Asia	South Korea: Jeju
SOJA_AS_KOR_285	SRR9714819	15705795994	14.67	96.8	KOREA RESEARCH INSTITUTE OF BIOSCIENCE AND BIOTECHNOLOGY	PRJNA555366	South Korea	Asia	South Korea: Chungbuk
SOJA_AS_KOR_286	SRR9714820	18453124120	17.56	97.6	KOREA RESEARCH INSTITUTE OF BIOSCIENCE AND BIOTECHNOLOGY	PRJNA555366	South Korea	Asia	South Korea: Gyeongnam
SOJA_AS_KOR_287	SRR9714821	17343507868	16.48	97.5	KOREA RESEARCH INSTITUTE OF BIOSCIENCE AND BIOTECHNOLOGY	PRJNA555366	South Korea	Asia	South Korea: Chungnam
SOJA_AS_KOR_288	SRR9714822	17327314326	16.43	97.5	KOREA RESEARCH INSTITUTE OF BIOSCIENCE AND BIOTECHNOLOGY	PRJNA555366	South Korea	Asia	South Korea: Chungnam
SOJA_AS_KOR_289	SRR9714823	17484638206	16.65	97.5	KOREA RESEARCH INSTITUTE OF BIOSCIENCE AND BIOTECHNOLOGY	PRJNA555366	South Korea	Asia	South Korea: Chungnam
SOJA_AS_KOR_290	SRR9714824	16259113750	15.47	96.9	KOREA RESEARCH INSTITUTE OF BIOSCIENCE AND BIOTECHNOLOGY	PRJNA555366	South Korea	Asia	South Korea: Chungnam
SOJA_AS_KOR_291	SRR9714825	16516635190	15.7	97.4	KOREA RESEARCH INSTITUTE OF BIOSCIENCE AND BIOTECHNOLOGY	PRJNA555366	South Korea	Asia	South Korea: Gyeongnam
SOJA_AS_KOR_292	SRR9714826	16254929238	15.41	97.5	KOREA RESEARCH INSTITUTE OF BIOSCIENCE AND BIOTECHNOLOGY	PRJNA555366	South Korea	Asia	South Korea: Gyeongnam
SOJA_AS_KOR_293	SRR9714827	18096818178	17.33	97.5	KOREA RESEARCH INSTITUTE OF BIOSCIENCE AND BIOTECHNOLOGY	PRJNA555366	South Korea	Asia	South Korea: Gyeongbuk
SOJA_AS_KOR_294	SRR9714838	18495716388	16.79	97.4	KOREA RESEARCH INSTITUTE OF BIOSCIENCE AND BIOTECHNOLOGY	PRJNA555366	South Korea	Asia	South Korea: Jeonbuk
SOJA_AS_KOR_295	SRR9714839	16377131726	15.41	96.9	KOREA RESEARCH INSTITUTE OF BIOSCIENCE AND BIOTECHNOLOGY	PRJNA555366	South Korea	Asia	South Korea: Jeonnam
SOJA_AS_KOR_296	SRR9714840	17418026066	16.59	97.5	KOREA RESEARCH INSTITUTE OF BIOSCIENCE AND BIOTECHNOLOGY	PRJNA555366	South Korea	Asia	South Korea: Gyeonggi
SOJA_AS_KOR_297	SRR9714841	16917549552	15.86	97.5	KOREA RESEARCH INSTITUTE OF BIOSCIENCE AND BIOTECHNOLOGY	PRJNA555366	South Korea	Asia	South Korea: Chungnam
SOJA_AS_KOR_298	SRR9714842	16771534968	15.96	97.2	KOREA RESEARCH INSTITUTE OF BIOSCIENCE AND BIOTECHNOLOGY	PRJNA555366	South Korea	Asia	South Korea: Chungnam
SOJA_AS_KOR_299	SRR9714843	17928158728	17.06	96	KOREA RESEARCH INSTITUTE OF BIOSCIENCE AND BIOTECHNOLOGY	PRJNA555366	South Korea	Asia	South Korea: Chungnam
SOJA_AS_KOR_300	SRR9714844	16978423088	15.84	97.3	KOREA RESEARCH INSTITUTE OF BIOSCIENCE AND BIOTECHNOLOGY	PRJNA555366	South Korea	Asia	South Korea: Chungnam
SOJA_AS_KOR_301	SRR9714845	18199840646	17.12	96	KOREA RESEARCH INSTITUTE OF BIOSCIENCE AND BIOTECHNOLOGY	PRJNA555366	South Korea	Asia	South Korea: Gyeongbuk
SOJA_AS_KOR_302	SRR9714846	16265257940	15.36	96.8	KOREA RESEARCH INSTITUTE OF BIOSCIENCE AND BIOTECHNOLOGY	PRJNA555366	South Korea	Asia	South Korea: Chungnam
SOJA_AS_KOR_303	SRR9714847	19326800154	18.31	97.4	KOREA RESEARCH INSTITUTE OF BIOSCIENCE AND BIOTECHNOLOGY	PRJNA555366	South Korea	Asia	South Korea: Gyeongbuk
SOJA_AS_KOR_304	SRR9714848	20252888892	19.05	96.6	KOREA RESEARCH INSTITUTE OF BIOSCIENCE AND BIOTECHNOLOGY	PRJNA555366	South Korea	Asia	South Korea: Gyeongbuk
SOJA_AS_KOR_305	SRR9714849	19312253116	18.12	96.4	KOREA RESEARCH INSTITUTE OF BIOSCIENCE AND BIOTECHNOLOGY	PRJNA555366	South Korea	Asia	South Korea: Jeonnam
SOJA_AS_KOR_306	SRR9714850	16071189418	14.39	96.7	KOREA RESEARCH INSTITUTE OF BIOSCIENCE AND BIOTECHNOLOGY	PRJNA555366	South Korea	Asia	South Korea: Jeonnam
SOJA_AS_KOR_307	SRR9714851	20470929872	18.18	96.8	KOREA RESEARCH INSTITUTE OF BIOSCIENCE AND BIOTECHNOLOGY	PRJNA555366	South Korea	Asia	South Korea: Chungnam
SOJA_AS_KOR_308	SRR9714852	18207994948	17.4	97.3	KOREA RESEARCH INSTITUTE OF BIOSCIENCE AND BIOTECHNOLOGY	PRJNA555366	South Korea	Asia	South Korea: Gyeonggi
SOJA_AS_KOR_309	SRR9714853	17864823590	16.66	96.3	KOREA RESEARCH INSTITUTE OF BIOSCIENCE AND BIOTECHNOLOGY	PRJNA555366	South Korea	Asia	South Korea: Gyeonggi
SOJA_AS_KOR_310	SRR9714854	16761237372	15.51	95.9	KOREA RESEARCH INSTITUTE OF BIOSCIENCE AND BIOTECHNOLOGY	PRJNA555366	South Korea	Asia	South Korea: Gyeonggi
SOJA_AS_KOR_311	SRR9714855	18165213930	17.77	97.6	KOREA RESEARCH INSTITUTE OF BIOSCIENCE AND BIOTECHNOLOGY	PRJNA555366	South Korea	Asia	South Korea: Gyeonggi
SOJA_AS_KOR_312	SRR9714856	16622707858	15.98	96	KOREA RESEARCH INSTITUTE OF BIOSCIENCE AND BIOTECHNOLOGY	PRJNA555366	South Korea	Asia	South Korea: Gyeonggi
SOJA_AS_KOR_313	SRR9714002	19352986430	20.31	97.4	KOREA RESEARCH INSTITUTE OF BIOSCIENCE AND BIOTECHNOLOGY	PRJNA555366	South Korea	Asia	South Korea: Jeonnam
SOJA_AS_KOR_314	SRR9714003	17052118825	17.89	97.5	KOREA RESEARCH INSTITUTE OF BIOSCIENCE AND BIOTECHNOLOGY	PRJNA555366	South Korea	Asia	South Korea: Jeonnam
SOJA_AS_KOR_315	SRR9714004	16905152082	17.74	97.6	KOREA RESEARCH INSTITUTE OF BIOSCIENCE AND BIOTECHNOLOGY	PRJNA555366	South Korea	Asia	South Korea: Jeonbuk
SOJA_AS_KOR_316	SRR9714009	11234174261	11.79	97.7	KOREA RESEARCH INSTITUTE OF BIOSCIENCE AND BIOTECHNOLOGY	PRJNA555366	South Korea	Asia	South Korea: Jeonbuk
SOJA_AS_KOR_317	SRR9714011	16699115157	17.52	97.4	KOREA RESEARCH INSTITUTE OF BIOSCIENCE AND BIOTECHNOLOGY	PRJNA555366	South Korea	Asia	South Korea: Chungbuk
SOJA_AS_KOR_318	SRR9714012	19881088723	20.86	96.5	KOREA RESEARCH INSTITUTE OF BIOSCIENCE AND BIOTECHNOLOGY	PRJNA555366	South Korea	Asia	South Korea: Chungbuk
SOJA_AS_KOR_319	SRR9714013	16139145349	16.93	97.5	KOREA RESEARCH INSTITUTE OF BIOSCIENCE AND BIOTECHNOLOGY	PRJNA555366	South Korea	Asia	South Korea: Gyeongnam
SOJA_AS_KOR_320	SRR9714014	15771456463	16.55	97.4	KOREA RESEARCH INSTITUTE OF BIOSCIENCE AND BIOTECHNOLOGY	PRJNA555366	South Korea	Asia	South Korea: Chungbuk
SOJA_AS_KOR_321	SRR9714015	17211571291	18.06	96.5	KOREA RESEARCH INSTITUTE OF BIOSCIENCE AND BIOTECHNOLOGY	PRJNA555366	South Korea	Asia	South Korea: Chungnam
SOJA_AS_KOR_322	SRR9714016	17130620080	17.97	97.5	KOREA RESEARCH INSTITUTE OF BIOSCIENCE AND BIOTECHNOLOGY	PRJNA555366	South Korea	Asia	South Korea: Chungnam
SOJA_AS_KOR_323	SRR9714017	13851618553	14.53	96.3	KOREA RESEARCH INSTITUTE OF BIOSCIENCE AND BIOTECHNOLOGY	PRJNA555366	South Korea	Asia	South Korea: Chungnam
SOJA_AS_KOR_324	SRR9714050	13146835687	16.52	94.1	KOREA RESEARCH INSTITUTE OF BIOSCIENCE AND BIOTECHNOLOGY	PRJNA555366	South Korea	Asia	South Korea: Chungbuk
SOJA_AS_TAI_1	SRR9714766	25961725588	10.49	96.7	KOREA RESEARCH INSTITUTE OF BIOSCIENCE AND BIOTECHNOLOGY	PRJNA555366	Taiwan	Asia	Taiwan
