# Supplementary material for: Whole-genome sequencing analysis of soybean diversity across different countries and selection signature of Korean soybean accession
Source: G3 (Bethesda). 2024 Jun 4;14(8):jkae118. doi: 10.1093/g3journal/jkae118 (PMC11304964; doi:10.1093/g3journal/jkae118)
Supplement: jkae118_Supplementary_Data [file jkae118_supplementary_data.zip › File_S2_G3-2023-404786.xlsx]

## Sheet: XP-EHH_KEGG
Additional File 3: Supplementary Excel Table
Summary of the KEGG pathway enrichment analysis for Korean soybean accession
The "Gene Ontology Category" column indicates functional enrichment terms related to candidate selected genes.
"Pathway Reference" indicates the reference address for the corresponding term, and "No. of Related Genes" indicates the number of candidate selected genes enriched in the corresponding term.
The "P-value" column indicates the statistical significance of the corresponding term with enriched genes, and the "Selected Genes" column indicates the names of enriched genes.
Table: Results of the XP-EHH KEGG pathway enrichment analysis for the Korean soybean accession (P-value < 0.05)
Gene Ontology Category	Pathway Reference	No. of Related Genes	P-value	Selected Genes
KEGG Pathwaty
Phagosome	https://www.genome.jp/entry/gmx04145	32	0.00224281	GLYMA_04G023300/GLYMA_04G180200/GLYMA_04G023400/GLYMA_11G126100/GLYMA_06G096300/GLYMA_04G088500/GLYMA_01G168000/GLYMA_10G171600/GLYMA_12G032700/GLYMA_01G197500/GLYMA_05G110200/GLYMA_5G014700/GLYMA_10G283200/GLYMA_12G208000/GLYMA_12G070500/GLYMA_12G072700/GLYMA_02G046100/GLYMA_04G202900/GLYMA_07G023400/GLYMA_12G039300/GLYMA_19G101000/GLYMA_09G026100/GLYMA_07G045600
Diterpenoid biosynthesis	https://www.genome.jp/entry/gmx00904	13	0.0102607	GLYMA_08G085400/GLYMA_04G244200/GLYMA_13G361700/GLYMA_03G019800/GLYMA_10G010700/GLYMA_07G236100/GLYMA_08G208300/GLYMA_06G072600/GLYMA_13G287600/GLYMA_09G029400/GLYMA_04G071000
Isoflavonoid biosynthesis	https://www.genome.jp/entry/gmx00943	13	0.0102607	GLYMA_07G202300/GLYMA_03G143700/GLYMA_08G089400/GLYMA_08G089500/GLYMA_10G250300/GLYMA_02G236500/GLYMA_09G049100/GLYMA_13G173300/GLYMA_13G173600/GLYMA_09G049200/GLYMA_16G149300/GLYMA_09G049300/GLYMA_01G239600
Butanoate metabolism	https://www.genome.jp/entry/gmx00650	11	0.010663	GLYMA_20G043000GLYMA_09G029900/GLYMA_17G132300/GLYMA_13G349100/GLYMA_02G241400/GLYMA_01G215500/GLYMA_07G242100/GLYMA_11G096200/GLYMA_02G277900/GLYMA_18G043600
Endocytosis	https://www.genome.jp/entry/gmx04144	50	0.0153601	GLYMA_08G058200/GLYMA_14G195400/GLYMA_08G311700/GLYMA_10G010200/GLYMA_19G219200/GLYMA_20G094200/GLYMA_18G221200/GLYMA_11G099100/GLYMA_13G333500/GLYMA_06G159500/GLYMA_19G222100/GLYMA_03G022900/GLYMA_20G171600/GLYMA_01G215100/GLYMA_15G014700/GLYMA_11G221800/GLYMA_06G020500/GLYMA_09G030900/GLYMA_11G221900/GLYMA_04G253100/GLYMA_06G068600/GLYMA_13G352200/GLYMA_15G022600/GLYMA_06G068700/GLYMA_10G063400…
Flavone and flavonol biosynthesis	https://www.genome.jp/entry/gmx00941	5	0.0170841	GLYMA_05G021800/GLYMA_05G021900/GLYMA_05G022100/GLYMA_13G289000/GLYMA_13G289100
Glutathione metabolism	https://www.genome.jp/entry/gmx00480	29	0.0333138	GLYMA_01G031700/GLYMA_01G040200/GLYMA_01G040000/GLYMA_02G241200/GLYMA_02G149100/GLYMA_02G033900/GLYMA_04G217300/GLYMA_04G248300/GLYMA_05G005300/GLYMA_06G068200/GLYMA_08G118800/GLYMA_08G254500/GLYMA_08G306800/GLYMA_08G118700/GLYMA_10G291100/GLYMA_12G032300/GLYMA_14G210100/GLYMA_16G056300/GLYMA_17G073800/GLYMA_18G190500/GLYMA_18G043700/GLYMA_18G190200/GLYMA_18G190300/GLYMA_20G240300
Phosphatidylinositol signaling system	https://www.genome.jp/entry/gmx04070	22	0.0375057	GLYMA_01G189500/GLYMA_02G275600/GLYMA_03G004100/GLYMA_04G213400/GLYMA_04G088000/GLYMA_04G030000/GLYMA_04G253100/GLYMA_04G253100/GLYMA_05G132200/GLYMA_05G079700/ GLYMA_05G022500/GLYMA_06G096300/GLYMA_06G159500/GLYMA_06G109400/GLYMA_07G045600/GLYMA_11G091200/GLYMA_11G052700/GLYMA_12G200100/GLYMA_12G033500/GLYMA_13G093100/GLYMA_14G040600/GLYMA_14G193800/GLYMA_19G068300/GLYMA_20G207000
Sulfur relay system	https://www.genome.jp/entry/gmx04122	5	0.0380331	GLYMA_01G197100/GLYMA_07G235100/GLYMA_15G268400/GLYMA_20G043800

## Sheet: XP-CLR_KEGG
Additional File 3: Supplementary Excel Table
Summary of the KEGG pathway enrichment analysis for Korean soybean accession
The "Gene Ontology Category" column indicates functional enrichment terms related to candidate selected genes.
"Pathway Reference" indicates the reference address for the corresponding term, and "No. of Related Genes" indicates the number of candidate selected genes enriched in the corresponding term.
The "P-value" column indicates the statistical significance of the corresponding term with enriched genes, and the "Selected Genes" column indicates the names of enriched genes.
Table: Results of the XP-CLR KEGG pathway enrichment analysis for the Korean soybean accession (P-value < 0.05)
Gene Ontology Category	Pathway Reference	No. of Related Genes	P-value	Selected Genes
KEGG Pathwaty
Phenylalanine metabolism	https://www.genome.jp/entry/ gmx00360	3	0.00946755	GLYMA_02G309300/ GLYMA_20G232900/PAL1.2
Propanoate metabolism	https://www.genome.jp/entry/gmx00604	3	0.0176905	GLYMA_15G058900/GLYMA_17G037900/GLYMA_04G243000
Valine leucine and isoleucine biosynthesis	https://www.genome.jp/entry/gmx00209	2	0.0375083	GLYMA_10G295400/CDS
Isoflavonoid biosynthesis	https://www.genome.jp/entry/gmx00943	3	0.0407088	GLYMA_02G236500/GLYMA_07G202300/GLYMA_09G049100
Glycosylphosphatidylinositol (GPI)-anchor biosynthesis	https://www.genome.jp/entry/gmx00563	2	0.0478166	GLYMA_13G128600/CDS

## Sheet: Sheet3
Gene Ontology Category	Pathway Reference	No. of Related Genes	P-value	Selected Genes
KEGG Pathwaty
Phenylalanine metabolism	https://www.genome.jp/entry/ gmx00360	3	0.00946755	GLYMA_02G309300/ GLYMA_20G232900/PAL1.2
Propanoate metabolism	https://www.genome.jp/entry/gmx00604	3	0.0176905	GLYMA_15G058900/GLYMA_17G037900/GLYMA_04G243000
Valine leucine and isoleucine biosynthesis	https://www.genome.jp/entry/gmx00209	2	0.0375083	GLYMA_10G295400/CDS
Isoflavonoid biosynthesis	https://www.genome.jp/entry/gmx00943	3	0.0407088	GLYMA_02G236500/GLYMA_07G202300/GLYMA_09G049100
Glycosylphosphatidylinositol (GPI)-anchor biosynthesis	https://www.genome.jp/entry/gmx00563	2	0.0478166	GLYMA_13G128600/CDS
